# Supplementary material for: Genome-Wide Identification of CircRNAs of Infective Larvae and Adult Worms of Parasitic Nematode, Haemonchus contortus
Source: Front Cell Infect Microbiol. 2021 Nov 22;11:764089. doi: 10.3389/fcimb.2021.764089 (PMC8645938; doi:10.3389/fcimb.2021.764089)
Supplement: Supplementary Table 1 — Detailed information of convergent and divergent primers used for validating the back-splicing junction sites of circRNAs in H. contortus. [file Table_1.xlsx]

## Sheet: junction-site validation primer
Table S1. Detailed information of convergent primers and divergent primers used for RT-PCR.
circRNA_ID	Nucleotide sequences (5’→3’）	Size (bp) (cDNA/gDNA)
hco_circ_00004775 convergent primer	F: CCCCAGCGAAAGAAAAGG	189/280
	R: ACTCACGGAGGGCACAAG
hco_circ_00004775 divergent primer	F: CAAGGGCAACGGCTCGAAAC	298/—
	R: GCTGGGGCCTAGCTGAATG
hco_circ_00007415 convergent primer	F: GCTCCGTCTCTTCGTCAGTC	334/586
	R: CGAGTGTCGTGCTGCTAC
hco_circ_00007415 divergent primer	F: GCAACTGCCACAGATCATCG	268/—
	R: GTTTCAAAAGTGCCTGGGG
hco_circ_00000142 convergent primer	F: GCTTAGGCACTCTGTATCG	186/608
	R: GCGTTCCGCTTTGATTC
hco_circ_00000142 divergent primer	F: AGTTAATCCGCACTCAACCG	331/—
	R: AAACGGCACGATACAGAGTGC
hco_circ_00011870 convergent primer	F: CACCATCCACCATCAGC	229/1079
	R: GCGCAATATGTGCAAAGC
hco_circ_00011870 divergent primer	F: GCACATATTGCGCATTCG	363/—
	R: TGTGATCTCCGTGGGAAAG
hco_circ_00018772 convergent primer	F: AGCCTTTCCGCTGTCC	404/845
	R: TCAGCAGACGCAGGATG
hco_circ_00018772 divergent primer	F: GCTTTGTCAAGTCCTGGC	206/—
	R: GCTCTTCTTCTGTCACTTGC
hco_circ_00024168 convergent primer	F: CGGTCATTTCCCATCTG	261/363
	R: GAGCATTGGACCTTCG
hco_circ_00024168 divergent primer	F: TACACCGGACTACTATCG	349/—
	R: ATAGTCGGGTGCATTCAG
hco_circ_00024689 convergent primer	F: ACGGAGGAGGGATTG	162/408
	R: GCGAAGAAGCGATACTG
hco_circ_00024689divergent primer	F: TTCCTCGACTACAAGCACG	349/—
	R: TCAATCCCTCCTCCGTAG
hco_circ_00035980 convergent primer	F: GGGATGGGCGTTTGTTATGTCG	356/614
	R: TTACAGCGCAGCCCGGAATTTG
hco_circ_00035980 divergent primer	F: GCCGGTGGCGAAATTCATAAC	284/—
	R: GACGAATGTGAGTGCATGATGG
hco_circ_00045257 convergent primer	F: TTGCCTCCGAACCAAATCGC	256/376
	R: TGCTAGCCACTTACGAGCCAG
hco_circ_00045257 divergent primer	F: CGCTTCGTGGCACAATATC	208/—
	R: GCCATAGAGATAGCTGCTG
hco_circ_00050313 convergent primer	F: CGATTCCGTGAGGTAATAGC	191/317
	R: GTCGGAAGAAGCTATTCTCG
hco_circ_00050313 divergent primer	F: ACAACCGCCGTGGATGATCG	267/—
	R: CCAGTGCTGAAGGCAAATGG
hco_circ_00058255 convergent primer	F: GGTGAACCTCGGCTTTATG	140/214
	R: AAATTCGCCTCCCTCACG
hco_circ_00058255 divergent primer	F: GTGAGGGAGGCGAATTTCG	258/—
	R: GTCAAAGATGGAGCTGACG
hco_circ_00057996 convergent primer	F: GATGAGCGTCACGAGTCTG	274/420
	R: CGCCATTCCTAGCGTATCAG
hco_circ_00057996 divergent primer	F: GACGCTGACTGTGTTAAATCGC	232/—
	R: GATCGATGTTAGCCATGCTG
hco_circ_00056706 convergent primer	F: CCGCGGAATTACGAGAACG	207/308
	R: GCGATGGATCCGCATTGAG
hco_circ_00056706 divergent primer	F: CTCAATGCGGATCCATCG	315/—
	R: GATAAGCCATCGACGAGAGG
hco_circ_00056186 convergent primer	F: GGAGCCCTTCATGTTGG	233/358
	R: GGCAGAGTTCGAGAAACG
hco_circ_00056186 divergent primer	F: CGTCTACTCCTCATCTCAAAGC	268/—
	R: TTGGCTCCAGTAATTGGC
hco_circ_00065027 convergent primer	F: CACAAAGGGTGATTTGCC	174/262
	R: GTCTGTTGGTGATGAGTGG
hco_circ_00065027 divergent primer	F: TGCGACCTCAACCATTCCTG	288/—
	R: GGCAAATCACCCTTTGTGTACC
hco_circ_00062595 convergent primer	F: GCTGCTGTTTCTCGAAGTGTG	229/298
	R: GATTCAGAGAAGGCGGGATTG
hco_circ_00062595 divergent primer	F: CTTCAACGACGCCATTGATG	242/—
	R: TCAGCGCTCAACCAATTGG
hco_circ_00006796 convergent primer	F: GCAAGCGGAAGGATGACAC	201/1180
	R: CGTACTTCCGTTCGTAGTCG
hco_circ_00006796 divergent primer	F: GTGAGCTCTGTTGGTGACG	250/—
	R: GCAATTTGCTGGATAGCCC
hco_circ_00005304 convergent primer	F: GTAGCTCGACTTCGGGATAG	220/523
	R: AGATGTCGGGAACCAAGTG
hco_circ_00005304 divergent primer	F: CGTATCCTTCCTGATACACCC	231/—
	R: TCGATTGGTACCGCTTGAAGAG
hco_circ_00006223 convergent primer	F: AGCAGGATGCCTCATCCAAG	262/381
	R: CGTGTTCCAACTGTCTTCTG
hco_circ_00006223 divergent primer	F: CAGAAGACAGTTGGAACACG	303/—
	R: TTATCGATGCCAACGGGTG
hco_circ_00011516 convergent primer	F: AAGTGGAGTGACGATGGAACG	250/646
	R: GGATCTCTTTGACGGTATGCG
hco_circ_00011516 divergent primer	F: GGCGCAGAACATTCTTGG	297/—
	R: CCTTAATATCTGCTGCTGCCC
hco_circ_00035269 convergent primer	F: AAACACGCATACCGACATCC	694/745
	R: CAAGGAATGAAGCGTAAGCG
hco_circ_00035269 divergent primer	F: GACACTCCTTGCGGTATCAC	147/—
	R: AAACTCTCCGCTTCCTCTTG
hco_circ_00058515 convergent primer	F: GCTCAGCAATTCCAATGCTC	140/385
	R: CATACACTGTTGAGGAACGC
hco_circ_00058515 divergent primer	F: ACTGCAGCTTTGTGTTACGG	138/—
	R: GCGACAAGATATGCGGAAATG
hco_circ_00065489 convergent primer	F: CCTCTCCTCTCACATCGTTTG	165/1361
	R: AACCTTCTCGTGGTGTGATCG
hco_circ_00065489 divergent primer	F: TGGAAAGCAGACGCAGAAC	161/—
	R: CTCTCCAAACGATGTGAGAGG
hco_circ_00047001 convergent primer	F:GTTGAATTTCTTCGGCAGGTTG	189/189
	R:TTCAGTGGACCACCGTGATAG
hco_circ_00047001 divergent primer	F: TTCTATCACGGTGGTCCACTG	136/—
	R: TAGGCAACACATGAGTGAGG
β-tubulin convergent primer	F: CGTTGTTCCATCACCCAAG	205/395
	R: GACTCCAGACATTGTGACAG
β-tubulin divergent primer	F: AATGTCTGGAGTCACGACCTG	—/—
	R: CTTGGGTGATGGAACAACG
