# Supplementary material for: Genome-Wide Identification of CircRNAs of Infective Larvae and Adult Worms of Parasitic Nematode, Haemonchus contortus
Source: Front Cell Infect Microbiol. 2021 Nov 22;11:764089. doi: 10.3389/fcimb.2021.764089 (PMC8645938; doi:10.3389/fcimb.2021.764089)
Supplement: Supplementary Table 2 — Information on divergent primers for validating the RNA-Seq reliability and the resistance to RNase R digestion of circRNAs in H. contortus. [file Table_2.xlsx]

## Sheet: qPCR validation primers
Table S2. Divergent primers used for qPCR and RNase R digestion assay.
circRNA_ID	Nucleotide sequences (5’→3’）	Size (bp)
hco_circ_00035269	F: GACACTCCTTGCGGTATCAC	147
	R: AAACTCTCCGCTTCCTCTTG
hco_circ_00024689	F: CTTCTTCGCCAAAGCATCAGG	179
	R: CGTAGCAGTGGATAGCAGTTG
hco_circ_00005304	F: CGTATCCTTCCTGATACACCC	231
	R: TCGATTGGTACCGCTTGAAGAG
hco_circ_00024168	F: TGCCGTCATCGACCTAAAG	184
	R: GCGACTTGACCTTCTCCAAATC
hco_circ_00035980	F: GCCGGTGGCGAAATTCATAAC	191
	R: CGACATAACAAACGCCCATCC
hco_circ_00058515	F: ACTGCAGCTTTGTGTTACGG	138
	R: GCGACAAGATATGCGGAAATG
hco_circ_00065489	F: TGGAAAGCAGACGCAGAAC	161
	R: CTCTCCAAACGATGTGAGAGG
hco_circ_00047001	F: TTCTATCACGGTGGTCCACTG	136
	R: TAGGCAACACATGAGTGAGG
hco_circ_00058255	F: GTGAGGGAGGCGAATTTCG	258
	R: GTCAAAGATGGAGCTGACG
hco_circ_00065027	F: GCCCAAGTCATCAGACACTTC	161
	R: CAATGGAGGACGATATGGAGAGG
β-tubulin	F: CGTTGTTCCATCACCCAAG	205
	R: GACTCCAGACATTGTGACAG
