# Supplementary material for: Genome-Wide Identification of CircRNAs of Infective Larvae and Adult Worms of Parasitic Nematode, Haemonchus contortus
Source: Front Cell Infect Microbiol. 2021 Nov 22;11:764089. doi: 10.3389/fcimb.2021.764089 (PMC8645938; doi:10.3389/fcimb.2021.764089)
Supplement: Supplementary Table 3 — Summary of sequencing results in H. contortus generated from nine libraries. [file Table_3.xlsx]

## Sheet: Summary of sequencing result
Table S3. Summary of circRNA sequencing results in H. contortus.
sample	Clean reads	Clean bases(G)	Total mapped	Mapped ratio(%)	GC value (%)	Number of circRNAs
Af_1	107241698	10.72	78742313	0.7343	0.4978	4867	3491
Af_2	109550206	10.96	81869866	0.7473	0.4981	4883
Af_3	109767064	10.98	81158418	0.7394	0.4988	4811
Am_1	109831194	10.98	67072858	0.6107	0.5393	3916	2550
Am_2	110128668	11.02	74094932	0.6728	0.5402	4225
Am_3	110425734	11.04	72792288	0.6592	0.557	3618
L3_1	100583456	10.06	66994723	0.6661	0.5314	18945	18883
L3_2	107634344	10.76	70067616	0.651	0.5483	19337
L3_3	107139330	10.72	76435867	0.7134	0.5728	19356
