# Supplementary material for: Genome-Wide Identification of CircRNAs of Infective Larvae and Adult Worms of Parasitic Nematode, Haemonchus contortus
Source: Front Cell Infect Microbiol. 2021 Nov 22;11:764089. doi: 10.3389/fcimb.2021.764089 (PMC8645938; doi:10.3389/fcimb.2021.764089)
Supplement: Supplementary Table 4 — Information of all novel circRNAs identified in H. contortus. [file Table_4.xlsx]

## Sheet:  All circRNAs identified
Table S4. All circRNAs identified in H. contortus.
circRNA_ID	chr	start	end	strand	spliced_length	gene_id	circRNA_type
hco_circ_00000005	chr1	23327	24319	-	221	HCON_00000020;	exon
hco_circ_00000006	chr1	23327	28796	-	385	HCON_00000020;	exon
hco_circ_00000007	chr1	66666	68477	+	202	n/a	intergenic
hco_circ_00000008	chr1	71795	72169	-	312	HCON_00000070;	exon
hco_circ_00000009	chr1	71795	72641	-	420	HCON_00000070;	exon
hco_circ_00000010	chr1	71795	81212	-	687	HCON_00000070;	exon
hco_circ_00000011	chr1	72533	81212	-	375	HCON_00000070;	exon
hco_circ_00000013	chr1	77566	81212	-	320	HCON_00000070;	intron
hco_circ_00000015	chr1	80701	81212	-	385	HCON_00000070;	intron
hco_circ_00000018	chr1	80872	89050	-	222	HCON_00000070;	exon
hco_circ_00000019	chr1	80872	91637	-	378	HCON_00000070;	exon
hco_circ_00000024	chr1	83739	89050	-	282	HCON_00000070;	exon
hco_circ_00000025	chr1	83739	91637	-	407	HCON_00000070;	exon
hco_circ_00000026	chr1	83739	94643	-	152	n/a	intergenic
hco_circ_00000027	chr1	88137	89050	-	145	HCON_00000070;	exon
hco_circ_00000028	chr1	88137	91637	-	290	HCON_00000070;	exon
hco_circ_00000029	chr1	88137	94643	-	442	n/a	intergenic
hco_circ_00000030	chr1	88970	94643	-	422	n/a	intergenic
hco_circ_00000032	chr1	91344	94643	-	342	n/a	intergenic
hco_circ_00000036	chr1	146974	149933	+	201	HCON_00000140;	exon
hco_circ_00000040	chr1	201652	259027	-	457	n/a	intergenic
hco_circ_00000043	chr1	218895	238178	-	215	n/a	intergenic
hco_circ_00000045	chr1	218895	259027	-	477	n/a	intergenic
hco_circ_00000049	chr1	232933	259027	-	470	n/a	intergenic
hco_circ_00000052	chr1	249394	259027	-	410	n/a	intergenic
hco_circ_00000053	chr1	254137	259027	-	329	n/a	intergenic
hco_circ_00000054	chr1	257987	259027	-	288	n/a	intergenic
hco_circ_00000068	chr1	374221	381581	-	143	n/a	intergenic
hco_circ_00000069	chr1	397011	397730	-	523	HCON_00000290;	exon
hco_circ_00000070	chr1	397011	401235	-	508	HCON_00000290;	exon
hco_circ_00000072	chr1	401154	425773	-	129	HCON_00000290;	exon
hco_circ_00000073	chr1	401154	451073	-	368	n/a	intergenic
hco_circ_00000078	chr1	449986	451073	-	265	n/a	intergenic
hco_circ_00000082	chr1	466423	466874	+	304	HCON_00000310;	exon
hco_circ_00000085	chr1	475915	493945	-	165	n/a	intergenic
hco_circ_00000090	chr1	542136	542547	-	298	n/a	intergenic
hco_circ_00000093	chr1	557126	557893	-	432	HCON_00000450;	exon
hco_circ_00000094	chr1	557126	558547	-	272	HCON_00000450;	exon
hco_circ_00000102	chr1	569757	570377	-	278	HCON_00000480;	exon
hco_circ_00000103	chr1	569757	571988	-	392	HCON_00000480;	exon
hco_circ_00000108	chr1	597734	598375	+	310	HCON_00000490;	exon
hco_circ_00000109	chr1	597734	599146	+	397	HCON_00000490;	exon
hco_circ_00000113	chr1	597734	601536	+	347	HCON_00000490;	exon
hco_circ_00000115	chr1	599059	600453	+	257	HCON_00000490;	exon
hco_circ_00000122	chr1	619132	622042	+	308	n/a	intergenic
hco_circ_00000123	chr1	619132	622491	+	750	n/a	intergenic
hco_circ_00000132	chr1	621094	622491	+	591	HCON_00000520;	exon
hco_circ_00000137	chr1	623640	624464	-	673	n/a	intergenic
hco_circ_00000140	chr1	641461	644371	+	540	HCON_00000550;	exon
hco_circ_00000142	chr1	679649	680467	-	394	HCON_00000570;	exon
hco_circ_00000148	chr1	687711	691132	+	266	HCON_00000570;	intron
hco_circ_00000149	chr1	687711	706399	+	108	n/a	intergenic
hco_circ_00000152	chr1	687711	761822	+	200	n/a	intergenic
hco_circ_00000159	chr1	690974	714103	+	257	n/a	intergenic
hco_circ_00000160	chr1	690974	761822	+	358	n/a	intergenic
hco_circ_00000167	chr1	845053	849882	+	178	n/a	intergenic
hco_circ_00000169	chr1	845053	857834	+	549	n/a	intergenic
hco_circ_00000174	chr1	866855	871483	+	198	HCON_00000670;	exon
hco_circ_00000176	chr1	870954	871483	+	407	HCON_00000670;	exon
hco_circ_00000184	chr1	908302	913899	-	315	n/a	intergenic
hco_circ_00000189	chr1	913103	913899	-	285	n/a	intergenic
hco_circ_00000190	chr1	915516	919271	+	330	n/a	intergenic
hco_circ_00000191	chr1	915516	919966	+	543	n/a	intergenic
hco_circ_00000192	chr1	915516	921477	+	548	n/a	intergenic
hco_circ_00000195	chr1	919095	921477	+	346	n/a	intergenic
hco_circ_00000199	chr1	920552	922543	-	546	HCON_00000720;	exon
hco_circ_00000200	chr1	921056	921273	-	217	HCON_00000720;	exon
hco_circ_00000203	chr1	930919	933528	-	315	HCON_00000720;	exon
hco_circ_00000204	chr1	936353	939541	+	393	HCON_00000730;	intron
hco_circ_00000205	chr1	936946	939541	+	460	HCON_00000730;	intron
hco_circ_00000207	chr1	939033	939541	+	366	HCON_00000730;	intron
hco_circ_00000208	chr1	939033	939628	+	275	HCON_00000730;	intron
hco_circ_00000212	chr1	951953	952389	+	372	HCON_00000740;	exon
hco_circ_00000213	chr1	951962	952389	+	363	HCON_00000740;	exon
hco_circ_00000222	chr1	1006599	1006953	+	263	HCON_00000790;	exon
hco_circ_00000223	chr1	1006599	1008432	+	651	HCON_00000790;	exon
hco_circ_00000224	chr1	1007541	1008432	+	388	HCON_00000790;	exon
hco_circ_00000225	chr1	1007541	1012186	+	113	HCON_00000790;	intron
hco_circ_00000227	chr1	1013760	1014334	+	421	HCON_00000800;	exon
hco_circ_00000228	chr1	1013760	1023006	+	451	HCON_00000800;	exon
hco_circ_00000231	chr1	1022222	1023006	+	495	HCON_00000800;	exon
hco_circ_00000232	chr1	1022442	1023006	+	404	HCON_00000800;	exon
hco_circ_00000234	chr1	1032778	1039622	+	264	HCON_00000810;	exon
hco_circ_00000235	chr1	1032780	1038660	+	295	HCON_00000810;	exon
hco_circ_00000238	chr1	1037208	1037489	+	281	HCON_00000810;	exon
hco_circ_00000239	chr1	1037208	1038660	+	243	HCON_00000810;	exon
hco_circ_00000240	chr1	1037208	1039622	+	502	HCON_00000810;	exon
hco_circ_00000245	chr1	1043076	1048279	+	459	n/a	intergenic
hco_circ_00000246	chr1	1048105	1050764	+	502	n/a	intergenic
hco_circ_00000247	chr1	1048130	1050764	+	363	HCON_00000820;	exon
hco_circ_00000248	chr1	1048130	1064496	+	221	n/a	intergenic
hco_circ_00000249	chr1	1050108	1050764	+	597	HCON_00000820;	exon
hco_circ_00000262	chr1	1050676	1064116	+	1087	HCON_00000820;	exon
hco_circ_00000270	chr1	1063716	1064116	+	344	HCON_00000820;	exon
hco_circ_00000278	chr1	1126028	1130244	+	415	HCON_00000900;	exon
hco_circ_00000279	chr1	1126028	1137647	+	327	HCON_00000900;	exon
hco_circ_00000280	chr1	1129787	1130244	+	325	HCON_00000900;	exon
hco_circ_00000281	chr1	1129787	1137647	+	414	HCON_00000900;	exon
hco_circ_00000282	chr1	1137409	1140229	+	48	HCON_00000900;	exon
hco_circ_00000283	chr1	1153439	1154380	+	514	HCON_00000920;	exon
hco_circ_00000284	chr1	1153571	1153866	+	246	HCON_00000920;	exon
hco_circ_00000296	chr1	1199727	1241814	+	382	n/a	intergenic
hco_circ_00000301	chr1	1241516	1269959	+	547	n/a	intergenic
hco_circ_00000302	chr1	1241516	1297960	+	272	n/a	intergenic
hco_circ_00000304	chr1	1268792	1269959	+	372	HCON_00000980;	exon
hco_circ_00000305	chr1	1268792	1297960	+	371	HCON_00000980;	exon
hco_circ_00000306	chr1	1268792	1323909	+	469	HCON_00000980;	exon
hco_circ_00000312	chr1	1297838	1323909	+	220	HCON_00000980;	exon
hco_circ_00000314	chr1	1297838	1335004	+	764	n/a	intergenic
hco_circ_00000315	chr1	1297838	1345985	+	225	n/a	intergenic
hco_circ_00000316	chr1	1323811	1333606	+	306	n/a	intergenic
hco_circ_00000317	chr1	1323811	1335004	+	642	n/a	intergenic
hco_circ_00000318	chr1	1323811	1345985	+	489	n/a	intergenic
hco_circ_00000321	chr1	1327315	1333606	+	445	n/a	intergenic
hco_circ_00000322	chr1	1327315	1335004	+	600	n/a	intergenic
hco_circ_00000324	chr1	1333141	1333606	+	354	HCON_00000990;	exon
hco_circ_00000325	chr1	1333141	1335004	+	453	HCON_00000990;	exon
hco_circ_00000328	chr1	1345726	1345985	+	201	HCON_00000990;	exon
hco_circ_00000329	chr1	1345726	1346358	+	309	HCON_00000990;	intron
hco_circ_00000330	chr1	1345726	1348773	+	376	HCON_00000990;	exon
hco_circ_00000333	chr1	1348598	1349917	+	345	HCON_00000990;	exon
hco_circ_00000339	chr1	1358372	1383965	+	315	n/a	intergenic
hco_circ_00000342	chr1	1359689	1383965	+	158	n/a	intergenic
hco_circ_00000344	chr1	1367635	1376975	+	218	n/a	intergenic
hco_circ_00000345	chr1	1367635	1383965	+	366	n/a	intergenic
hco_circ_00000349	chr1	1376106	1393174	+	341	n/a	intergenic
hco_circ_00000350	chr1	1376106	1396601	+	426	n/a	intergenic
hco_circ_00000352	chr1	1383900	1396601	+	317	n/a	intergenic
hco_circ_00000354	chr1	1393078	1396601	+	252	n/a	intergenic
hco_circ_00000357	chr1	1419826	1420372	+	305	HCON_00001010;	exon
hco_circ_00000365	chr1	1454888	1455473	+	351	HCON_00001040;	exon
hco_circ_00000366	chr1	1454888	1457487	+	723	HCON_00001040;	exon
hco_circ_00000370	chr1	1456924	1457487	+	372	HCON_00001040;	exon
hco_circ_00000372	chr1	1460357	1460941	+	414	HCON_00001040;	exon
hco_circ_00000373	chr1	1460357	1463434	+	391	HCON_00001040;	exon
hco_circ_00000377	chr1	1463023	1463434	+	291	HCON_00001040;	exon
hco_circ_00000379	chr1	1463157	1463434	+	215	HCON_00001040;	exon
hco_circ_00000382	chr1	1472256	1472672	+	171	HCON_00001040;	exon
hco_circ_00000394	chr1	1516592	1517642	-	345	HCON_00001080;	exon
hco_circ_00000395	chr1	1516592	1517997	-	450	HCON_00001080;	exon
hco_circ_00000401	chr1	1567552	1575450	+	122	n/a	intergenic
hco_circ_00000404	chr1	1573906	1575450	+	382	HCON_00001090;	exon
hco_circ_00000409	chr1	1584290	1588111	-	246	HCON_00001100;	exon
hco_circ_00000411	chr1	1608949	1610158	-	556	HCON_00001120;	exon
hco_circ_00000413	chr1	1608949	1612609	-	644	n/a	intergenic
hco_circ_00000418	chr1	1653218	1663161	+	538	HCON_00001160;	exon
hco_circ_00000427	chr1	1666276	1666977	-	450	HCON_00001170;	exon
hco_circ_00000441	chr1	1729977	1730277	+	235	HCON_00001250;	exon
hco_circ_00000442	chr1	1729977	1731320	+	423	HCON_00001250;	exon
hco_circ_00000446	chr1	1783965	1784521	+	406	HCON_00001310;	exon
hco_circ_00000451	chr1	1797766	1798271	+	270	HCON_00001320;	exon
hco_circ_00000455	chr1	1825147	1826904	-	324	n/a	intergenic
hco_circ_00000457	chr1	1839065	1843736	+	211	HCON_00001360;	exon
hco_circ_00000462	chr1	1842879	1843736	+	211	HCON_00001360;	exon
hco_circ_00000469	chr1	1844778	1845553	+	234	HCON_00001360;	exon
hco_circ_00000472	chr1	1845299	1846067	+	409	HCON_00001360;	exon
hco_circ_00000483	chr1	1869505	1873330	-	604	HCON_00001400;	exon
hco_circ_00000487	chr1	1871868	1873330	-	345	HCON_00001400;	exon
hco_circ_00000510	chr1	1900365	1901261	+	562	HCON_00001450;	exon
hco_circ_00000512	chr1	1908116	1908846	+	117	HCON_00001460;	exon
hco_circ_00000513	chr1	1908116	1909093	+	478	HCON_00001460;	exon
hco_circ_00000516	chr1	1908500	1908846	+	282	HCON_00001460;	exon
hco_circ_00000518	chr1	1917091	1917310	+	219	HCON_00001470;	exon
hco_circ_00000520	chr1	1918388	1919612	+	361	HCON_00001470;	exon
hco_circ_00000521	chr1	1918388	1920564	+	630	HCON_00001470;	exon
hco_circ_00000522	chr1	1918388	1920593	+	508	n/a	intergenic
hco_circ_00000524	chr1	1918880	1919612	+	181	HCON_00001470;	exon
hco_circ_00000529	chr1	1969198	1972496	+	546	n/a	intergenic
hco_circ_00000532	chr1	1981450	1981662	+	212	n/a	intergenic
hco_circ_00000538	chr1	2001971	2012491	+	129	n/a	intergenic
hco_circ_00000558	chr1	2033468	2034318	+	338	HCON_00001640;	exon
hco_circ_00000559	chr1	2033468	2035328	+	404	HCON_00001640;	exon
hco_circ_00000563	chr1	2035750	2036136	+	327	HCON_00001640;	exon
hco_circ_00000564	chr1	2039118	2039560	+	324	HCON_00001650;	exon
hco_circ_00000566	chr1	2039118	2042484	+	426	HCON_00001650;	exon
hco_circ_00000568	chr1	2043469	2044209	+	288	HCON_00001650;	exon
hco_circ_00000571	chr1	2058567	2060110	-	401	HCON_00001660;	exon
hco_circ_00000574	chr1	2059253	2062093	-	252	HCON_00001660;	exon
hco_circ_00000576	chr1	2063521	2064569	-	597	HCON_00001660;	exon
hco_circ_00000579	chr1	2070939	2081692	-	426	HCON_00001680;	exon
hco_circ_00000580	chr1	2074238	2081692	-	450	HCON_00001680;	exon
hco_circ_00000581	chr1	2074238	2082083	-	546	HCON_00001680;	exon
hco_circ_00000582	chr1	2074238	2091735	-	394	HCON_00001680;	exon
hco_circ_00000583	chr1	2077445	2081692	-	359	HCON_00001680;	exon
hco_circ_00000584	chr1	2077445	2082083	-	455	HCON_00001680;	exon
hco_circ_00000585	chr1	2077445	2091735	-	662	HCON_00001680;	exon
hco_circ_00000587	chr1	2079961	2082083	-	344	HCON_00001680;	exon
hco_circ_00000588	chr1	2079961	2091735	-	551	HCON_00001680;	exon
hco_circ_00000602	chr1	2161321	2162646	+	323	HCON_00001750;	exon
hco_circ_00000607	chr1	2184847	2187147	-	359	HCON_00001760;	exon
hco_circ_00000608	chr1	2186808	2187147	-	245	HCON_00001760;	exon
hco_circ_00000618	chr1	2233954	2235010	+	333	HCON_00001790;	exon
hco_circ_00000639	chr1	2253614	2254028	+	66	n/a	intergenic
hco_circ_00000640	chr1	2253614	2254470	+	199	n/a	intergenic
hco_circ_00000641	chr1	2276239	2278211	+	451	n/a	intergenic
hco_circ_00000644	chr1	2306951	2311562	+	355	n/a	intergenic
hco_circ_00000645	chr1	2306951	2318867	+	367	n/a	intergenic
hco_circ_00000650	chr1	2317171	2317919	+	237	HCON_00001830;	exon
hco_circ_00000651	chr1	2317171	2318867	+	293	HCON_00001830;	exon
hco_circ_00000661	chr1	2337343	2341072	-	449	HCON_00001850;	exon
hco_circ_00000680	chr1	2347920	2348959	-	381	HCON_00001850;	exon
hco_circ_00000681	chr1	2348275	2348959	-	299	HCON_00001850;	exon
hco_circ_00000683	chr1	2349341	2349902	-	211	HCON_00001850;	exon
hco_circ_00000685	chr1	2350713	2351484	-	543	n/a	intergenic
hco_circ_00000688	chr1	2365147	2366575	+	591	HCON_00001870;	intron
hco_circ_00000693	chr1	2520838	2527033	+	406	HCON_00001890;	intron
hco_circ_00000708	chr1	2584382	2586947	-	410	n/a	intergenic
hco_circ_00000714	chr1	2605683	2605953	-	215	HCON_00001980;	exon
hco_circ_00000715	chr1	2606477	2607140	-	475	HCON_00001990;	exon
hco_circ_00000716	chr1	2619494	2626483	-	353	HCON_00002000;	exon
hco_circ_00000728	chr1	2673864	2675408	+	394	HCON_00002010;	exon
hco_circ_00000733	chr1	2676295	2677326	+	358	HCON_00002010;	exon
hco_circ_00000742	chr1	2706391	2706752	-	281	HCON_00002080;	exon
hco_circ_00000745	chr1	2719630	2720337	-	120	HCON_00002100;	exon
hco_circ_00000746	chr1	2730955	2731624	-	486	HCON_00002110;	exon
hco_circ_00000750	chr1	2733699	2734706	-	453	HCON_00002110;	exon
hco_circ_00000751	chr1	2733699	2737747	-	188	HCON_00002110;	exon
hco_circ_00000752	chr1	2733777	2734108	+	153	HCON_00002110;	intron
hco_circ_00000754	chr1	2766228	2766978	+	156	n/a	intergenic
hco_circ_00000758	chr1	2775543	2776074	+	288	n/a	intergenic
hco_circ_00000763	chr1	2781937	2782362	+	273	n/a	intergenic
hco_circ_00000767	chr1	2856101	2857558	+	456	HCON_00002190;	exon
hco_circ_00000768	chr1	2856101	2860375	+	326	HCON_00002190;	exon
hco_circ_00000769	chr1	2856101	2862732	+	332	n/a	intergenic
hco_circ_00000770	chr1	2856101	2868635	+	322	n/a	intergenic
hco_circ_00000771	chr1	2856101	2871829	+	334	n/a	intergenic
hco_circ_00000772	chr1	2856101	2875696	+	932	n/a	intergenic
hco_circ_00000775	chr1	2856816	2857558	+	512	HCON_00002190;	exon
hco_circ_00000782	chr1	2865043	2875696	+	323	HCON_00002200;	exon
hco_circ_00000784	chr1	2868564	2871829	+	258	HCON_00002200;	exon
hco_circ_00000785	chr1	2868564	2875696	+	319	HCON_00002200;	exon
hco_circ_00000788	chr1	2869062	2869377	+	315	HCON_00002200;	intron
hco_circ_00000804	chr1	2896393	2902604	+	456	HCON_00002210;	exon
hco_circ_00000807	chr1	2903245	2903504	+	186	HCON_00002210;	exon
hco_circ_00000812	chr1	2904913	2905483	+	344	HCON_00002210;	exon
hco_circ_00000815	chr1	2905644	2907339	+	476	HCON_00002210;	exon
hco_circ_00000818	chr1	2925897	2928490	+	475	HCON_00002230;	exon
hco_circ_00000819	chr1	2926650	2928490	+	303	HCON_00002230;	exon
hco_circ_00000820	chr1	2928159	2932810	+	198	HCON_00002230;	exon
hco_circ_00000825	chr1	2937480	2938039	+	426	HCON_00002230;	exon
hco_circ_00000829	chr1	2942508	2946822	+	264	n/a	intergenic
hco_circ_00000837	chr1	3004931	3006361	+	526	HCON_00002290;	exon
hco_circ_00000846	chr1	3007892	3008256	+	215	HCON_00002290;	exon
hco_circ_00000848	chr1	3009463	3009789	+	276	HCON_00002290;	exon
hco_circ_00000852	chr1	3011840	3014440	+	410	HCON_00002290;	exon
hco_circ_00000854	chr1	3015033	3019259	+	343	n/a	intergenic
hco_circ_00000857	chr1	3030560	3031734	+	114	n/a	intergenic
hco_circ_00000863	chr1	3055407	3056439	-	397	HCON_00002380;	exon
hco_circ_00000867	chr1	3077012	3077375	-	236	HCON_00002390;	exon
hco_circ_00000876	chr1	3127751	3134087	-	321	n/a	intergenic
hco_circ_00000877	chr1	3129422	3134087	-	191	n/a	intergenic
hco_circ_00000878	chr1	3139769	3151659	-	258	n/a	intergenic
hco_circ_00000879	chr1	3144425	3151659	-	294	n/a	intergenic
hco_circ_00000884	chr1	3164416	3165253	-	264	HCON_00002490;	exon
hco_circ_00000885	chr1	3164416	3166418	-	339	HCON_00002490;	exon
hco_circ_00000886	chr1	3164416	3170649	-	453	HCON_00002490;	exon
hco_circ_00000891	chr1	3170535	3178063	-	284	HCON_00002490;	exon
hco_circ_00000899	chr1	3181791	3186632	-	283	HCON_00002490;	exon
hco_circ_00000900	chr1	3181791	3193272	-	348	HCON_00002490;	exon
hco_circ_00000901	chr1	3185417	3186632	-	195	HCON_00002490;	exon
hco_circ_00000902	chr1	3185417	3193272	-	260	HCON_00002490;	exon
hco_circ_00000905	chr1	3223057	3224678	-	72	HCON_00002500;	exon
hco_circ_00000909	chr1	3245819	3247268	-	632	HCON_00002500;	exon
hco_circ_00000916	chr1	3290601	3294793	-	356	n/a	intergenic
hco_circ_00000920	chr1	3337964	3343490	+	252	HCON_00002550;	exon
hco_circ_00000921	chr1	3343343	3351262	+	249	HCON_00002550;	exon
hco_circ_00000922	chr1	3350364	3351262	+	383	HCON_00002550;	exon
hco_circ_00000923	chr1	3350364	3354841	+	511	HCON_00002550;	exon
hco_circ_00000931	chr1	3355523	3358634	+	295	n/a	intergenic
hco_circ_00000932	chr1	3366474	3366902	-	227	HCON_00002570;	exon
hco_circ_00000933	chr1	3368167	3372080	-	285	HCON_00002570;	exon
hco_circ_00000934	chr1	3368167	3372086	-	291	HCON_00002570;	intron
hco_circ_00000941	chr1	3386900	3387413	-	185	HCON_00002580;	exon
hco_circ_00000944	chr1	3386900	3390321	-	278	HCON_00002580;	exon
hco_circ_00000947	chr1	3387350	3388398	-	432	HCON_00002580;	exon
hco_circ_00000952	chr1	3390165	3405938	-	544	HCON_00002580;	exon
hco_circ_00000953	chr1	3402714	3405938	-	388	HCON_00002580;	exon
hco_circ_00000958	chr1	3405567	3405938	-	314	HCON_00002580;	exon
hco_circ_00000962	chr1	3439022	3439603	-	473	HCON_00002590;	exon
hco_circ_00000963	chr1	3439022	3445197	-	534	HCON_00002590;	exon
hco_circ_00000969	chr1	3528620	3530044	-	578	HCON_00002610;	exon
hco_circ_00000982	chr1	3622878	3629095	+	398	n/a	intergenic
hco_circ_00000988	chr1	3836109	3836405	+	228	HCON_00002730;	exon
hco_circ_00001001	chr1	3908839	3909917	-	418	HCON_00002780;	exon
hco_circ_00001002	chr1	3909092	3909673	-	258	HCON_00002780;	exon
hco_circ_00001004	chr1	3909092	3912375	-	491	HCON_00002780;	exon
hco_circ_00001009	chr1	3912056	3912726	-	411	HCON_00002780;	exon
hco_circ_00001010	chr1	3912056	3913826	-	522	HCON_00002780;	exon
hco_circ_00001012	chr1	3915956	3917961	-	949	HCON_00002780;	intron
hco_circ_00001013	chr1	3915956	3939192	-	93	n/a	intergenic
hco_circ_00001015	chr1	3916699	3917338	-	405	HCON_00002780;	exon
hco_circ_00001016	chr1	3937063	3939192	-	214	HCON_00002790;	exon
hco_circ_00001018	chr1	3937063	3956399	-	496	HCON_00002790;	exon
hco_circ_00001019	chr1	3937063	3965338	-	493	n/a	intergenic
hco_circ_00001023	chr1	3951809	3956399	-	462	HCON_00002790;	exon
hco_circ_00001025	chr1	3951809	3965338	-	332	n/a	intergenic
hco_circ_00001028	chr1	3952791	3965338	-	603	n/a	intergenic
hco_circ_00001029	chr1	3956255	3965338	-	423	n/a	intergenic
hco_circ_00001031	chr1	3969749	3970636	+	308	HCON_00002800;	exon
hco_circ_00001032	chr1	3969749	3971606	+	394	HCON_00002800;	exon
hco_circ_00001037	chr1	3989026	3991002	+	301	HCON_00002810;	exon
hco_circ_00001040	chr1	4000635	4001103	+	415	HCON_00002810;	exon
hco_circ_00001041	chr1	4012830	4017613	-	217	n/a	intergenic
hco_circ_00001045	chr1	4060905	4061810	+	303	HCON_00002860;	exon
hco_circ_00001048	chr1	4066152	4066558	+	343	HCON_00002870;	exon
hco_circ_00001050	chr1	4066152	4071797	+	584	n/a	intergenic
hco_circ_00001053	chr1	4068361	4069679	-	326	HCON_00002880;	exon
hco_circ_00001061	chr1	4092407	4093278	+	343	HCON_00002920;	exon
hco_circ_00001062	chr1	4092407	4094771	+	341	HCON_00002920;	exon
hco_circ_00001063	chr1	4093177	4094771	+	305	HCON_00002920;	exon
hco_circ_00001064	chr1	4093177	4098217	+	379	HCON_00002920;	exon
hco_circ_00001066	chr1	4094395	4094771	+	315	HCON_00002920;	exon
hco_circ_00001073	chr1	4100047	4101727	+	258	HCON_00002920;	exon
hco_circ_00001078	chr1	4102168	4102563	+	343	HCON_00002920;	exon
hco_circ_00001086	chr1	4163156	4163751	-	429	HCON_00002990;	exon
hco_circ_00001091	chr1	4171604	4173244	-	132	HCON_00003000;	exon
hco_circ_00001092	chr1	4171604	4173428	-	292	HCON_00003000;	exon
hco_circ_00001100	chr1	4184784	4186728	-	154	n/a	intergenic
hco_circ_00001101	chr1	4184795	4186728	-	472	n/a	intergenic
hco_circ_00001103	chr1	4184950	4186453	-	329	n/a	intergenic
hco_circ_00001104	chr1	4184950	4186728	-	839	n/a	intergenic
hco_circ_00001105	chr1	4184950	4186756	-	342	n/a	intergenic
hco_circ_00001115	chr1	4241788	4244392	-	156	HCON_00003100;	exon
hco_circ_00001139	chr1	4280958	4282871	-	154	HCON_00003130;	intron
hco_circ_00001148	chr1	4290611	4299377	-	211	n/a	intergenic
hco_circ_00001154	chr1	4298272	4299377	-	268	n/a	intergenic
hco_circ_00001162	chr1	4328240	4332465	-	122	n/a	intergenic
hco_circ_00001165	chr1	4328240	4379742	-	122	n/a	intergenic
hco_circ_00001181	chr1	4353269	4398805	-	113	n/a	intergenic
hco_circ_00001217	chr1	4490929	4494977	-	395	n/a	intergenic
hco_circ_00001228	chr1	4599970	4601322	+	351	HCON_00003380;	exon
hco_circ_00001231	chr1	4609309	4611175	-	165	HCON_00003390;	exon
hco_circ_00001233	chr1	4610404	4616621	-	337	HCON_00003390;	exon
hco_circ_00001238	chr1	4613115	4616621	-	237	HCON_00003390;	exon
hco_circ_00001239	chr1	4613117	4616621	-	464	HCON_00003390;	exon
hco_circ_00001241	chr1	4616493	4623085	-	238	n/a	intergenic
hco_circ_00001253	chr1	4648108	4648596	-	324	HCON_00003420;	exon
hco_circ_00001262	chr1	4669711	4670803	-	417	HCON_00003450;	exon
hco_circ_00001268	chr1	4671031	4675073	-	492	HCON_00003450;	exon
hco_circ_00001269	chr1	4671755	4672456	-	283	HCON_00003450;	exon
hco_circ_00001276	chr1	4675236	4676824	-	372	HCON_00003450;	exon
hco_circ_00001283	chr1	4685830	4690313	-	305	n/a	intergenic
hco_circ_00001284	chr1	4685830	4695771	-	361	n/a	intergenic
hco_circ_00001298	chr1	4816676	4819066	+	402	HCON_00003560;	exon
hco_circ_00001312	chr1	4873256	4878254	-	807	n/a	intergenic
hco_circ_00001319	chr1	4875895	4878254	-	497	HCON_00003630;	intron
hco_circ_00001327	chr1	4947820	4948885	+	466	HCON_00003670;	exon
hco_circ_00001330	chr1	4949524	4951689	+	504	HCON_00003670;	exon
hco_circ_00001332	chr1	4956589	4961614	-	622	HCON_00003680;	exon
hco_circ_00001333	chr1	4957207	4957823	-	259	HCON_00003680;	exon
hco_circ_00001335	chr1	4957207	4961614	-	484	HCON_00003680;	exon
hco_circ_00001336	chr1	4957748	4961614	-	375	HCON_00003680;	exon
hco_circ_00001348	chr1	5078918	5083295	+	169	HCON_00003770;	exon
hco_circ_00001350	chr1	5092904	5094891	+	189	HCON_00003770;	exon
hco_circ_00001357	chr1	5115156	5115747	-	378	HCON_00003790;	exon
hco_circ_00001363	chr1	5138144	5139282	-	353	n/a	intergenic
hco_circ_00001364	chr1	5143614	5144460	+	218	HCON_00003800;	exon
hco_circ_00001374	chr1	5195389	5195867	-	239	HCON_00003850;	exon
hco_circ_00001383	chr1	5213578	5215192	+	459	HCON_00003870;	exon
hco_circ_00001389	chr1	5243396	5244118	+	464	HCON_00003880;	exon
hco_circ_00001391	chr1	5288599	5288953	+	287	HCON_00003930;	exon
hco_circ_00001396	chr1	5298254	5299555	+	471	HCON_00003940;	exon
hco_circ_00001397	chr1	5298909	5299555	+	349	HCON_00003940;	exon
hco_circ_00001407	chr1	5338774	5339312	+	253	n/a	intergenic
hco_circ_00001408	chr1	5338774	5340731	+	614	n/a	intergenic
hco_circ_00001421	chr1	5398419	5401071	+	414	HCON_00004030;	exon
hco_circ_00001426	chr1	5530905	5532007	+	202	HCON_00004120;	exon
hco_circ_00001432	chr1	5541599	5542132	+	369	HCON_00004120;	exon
hco_circ_00001460	chr1	5564353	5564916	+	268	HCON_00004120;	exon
hco_circ_00001461	chr1	5564740	5566190	+	176	HCON_00004120;	exon
hco_circ_00001465	chr1	5592218	5592819	+	274	n/a	intergenic
hco_circ_00001474	chr1	5613293	5627575	-	216	HCON_00004190;	exon
hco_circ_00001476	chr1	5617388	5620202	-	387	HCON_00004190;	exon
hco_circ_00001481	chr1	5621989	5627575	-	346	HCON_00004190;	exon
hco_circ_00001482	chr1	5622571	5627575	-	306	HCON_00004190;	exon
hco_circ_00001483	chr1	5624467	5625785	-	373	HCON_00004190;	exon
hco_circ_00001496	chr1	5658556	5659054	+	136	HCON_00004200;	exon
hco_circ_00001497	chr1	5658556	5659315	+	230	HCON_00004200;	exon
hco_circ_00001509	chr1	5675430	5679214	+	350	HCON_00004210;	exon
hco_circ_00001517	chr1	5735369	5735720	+	274	HCON_00004310;	exon
hco_circ_00001518	chr1	5735369	5735801	+	355	HCON_00004310;	exon
hco_circ_00001519	chr1	5748185	5749680	-	299	n/a	intergenic
hco_circ_00001526	chr1	5753296	5754869	-	226	HCON_00004330;	exon
hco_circ_00001528	chr1	5753296	5756943	-	354	HCON_00004330;	exon
hco_circ_00001530	chr1	5754424	5754869	-	260	HCON_00004330;	exon
hco_circ_00001532	chr1	5754424	5756943	-	475	HCON_00004330;	exon
hco_circ_00001556	chr1	5794459	5795166	+	396	HCON_00004410;	exon
hco_circ_00001557	chr1	5794459	5796281	+	165	HCON_00004410;	exon
hco_circ_00001565	chr1	5799827	5800410	-	309	HCON_00004420;	exon
hco_circ_00001570	chr1	5800749	5802907	-	516	HCON_00004420;	exon
hco_circ_00001571	chr1	5801550	5802907	-	384	HCON_00004420;	exon
hco_circ_00001572	chr1	5802510	5802907	-	275	HCON_00004420;	exon
hco_circ_00001573	chr1	5834790	5837647	-	328	HCON_00004430;	exon
hco_circ_00001574	chr1	5840346	5841584	+	602	HCON_00004440;	exon
hco_circ_00001579	chr1	5859935	5861115	+	496	HCON_00004450;	exon
hco_circ_00001583	chr1	5895750	5897837	-	464	HCON_00004490;	exon
hco_circ_00001584	chr1	5896256	5897297	-	328	HCON_00004490;	exon
hco_circ_00001593	chr1	5906612	5909535	-	663	HCON_00004500;	exon
hco_circ_00001606	chr1	5934153	5935511	-	349	HCON_00004550;	intron
hco_circ_00001607	chr1	5934334	5935511	-	254	HCON_00004550;	intron
hco_circ_00001612	chr1	5957943	5959490	+	470	HCON_00004560;	exon
hco_circ_00001613	chr1	5958988	5959490	+	377	HCON_00004560;	exon
hco_circ_00001617	chr1	5960591	5961041	+	287	HCON_00004560;	exon
hco_circ_00001618	chr1	5961194	5961726	+	303	HCON_00004560;	exon
hco_circ_00001635	chr1	5971716	5972815	-	451	HCON_00004580;	exon
hco_circ_00001641	chr1	5977424	5986782	+	402	n/a	intergenic
hco_circ_00001642	chr1	5985151	5986782	+	241	n/a	intergenic
hco_circ_00001644	chr1	6004881	6005652	-	190	HCON_00004590;	exon
hco_circ_00001658	chr1	6073448	6075871	-	302	HCON_00004640;	exon
hco_circ_00001661	chr1	6075064	6076919	-	411	n/a	intergenic
hco_circ_00001662	chr1	6075539	6075871	-	207	HCON_00004640;	exon
hco_circ_00001667	chr1	6098252	6105341	+	479	n/a	intergenic
hco_circ_00001668	chr1	6098599	6104951	+	304	n/a	intergenic
hco_circ_00001672	chr1	6098728	6105341	+	192	n/a	intergenic
hco_circ_00001673	chr1	6098733	6105341	+	436	n/a	intergenic
hco_circ_00001674	chr1	6104853	6105341	+	364	n/a	intergenic
hco_circ_00001675	chr1	6109797	6110672	+	273	HCON_00004700;	exon
hco_circ_00001677	chr1	6115444	6116249	-	316	HCON_00004710;	exon
hco_circ_00001678	chr1	6115444	6118694	-	177	HCON_00004710;	exon
hco_circ_00001681	chr1	6115766	6116249	-	236	HCON_00004710;	exon
hco_circ_00001682	chr1	6115766	6118060	-	451	HCON_00004710;	exon
hco_circ_00001686	chr1	6117791	6118694	-	487	HCON_00004710;	exon
hco_circ_00001687	chr1	6117791	6119454	-	398	HCON_00004710;	exon
hco_circ_00001695	chr1	6125454	6126933	-	622	HCON_00004710;	exon
hco_circ_00001699	chr1	6125454	6137635	-	117	n/a	intergenic
hco_circ_00001702	chr1	6134638	6137635	-	377	n/a	intergenic
hco_circ_00001703	chr1	6135612	6137635	-	291	n/a	intergenic
hco_circ_00001706	chr1	6161494	6169546	+	180	n/a	intergenic
hco_circ_00001713	chr1	6172905	6175873	-	391	HCON_00004750;	exon
hco_circ_00001714	chr1	6173319	6173575	-	190	HCON_00004750;	exon
hco_circ_00001717	chr1	6174041	6177926	-	166	HCON_00004750;	exon
hco_circ_00001722	chr1	6175728	6177926	-	417	HCON_00004750;	exon
hco_circ_00001725	chr1	6176901	6177926	-	229	HCON_00004750;	exon
hco_circ_00001731	chr1	6180640	6182120	-	184	HCON_00004750;	exon
hco_circ_00001733	chr1	6180640	6187878	-	404	HCON_00004750;	exon
hco_circ_00001736	chr1	6181838	6187878	-	92	HCON_00004750;	exon
hco_circ_00001738	chr1	6186455	6187878	-	330	HCON_00004750;	exon
hco_circ_00001740	chr1	6186857	6187878	-	220	HCON_00004750;	exon
hco_circ_00001749	chr1	6228153	6231140	-	324	HCON_00004760;	exon
hco_circ_00001750	chr1	6228153	6235744	-	367	n/a	intergenic
hco_circ_00001753	chr1	6234460	6235744	-	323	n/a	intergenic
hco_circ_00001756	chr1	6270832	6271139	-	243	HCON_00004770;	exon
hco_circ_00001766	chr1	6297501	6298273	+	310	n/a	intergenic
hco_circ_00001767	chr1	6297501	6299458	+	519	n/a	intergenic
hco_circ_00001769	chr1	6298174	6299458	+	308	HCON_00004820;	exon
hco_circ_00001792	chr1	6412115	6413552	-	247	HCON_00004860;	exon
hco_circ_00001795	chr1	6506897	6508988	+	359	n/a	intergenic
hco_circ_00001800	chr1	6510371	6511783	+	372	HCON_00004890;	exon
hco_circ_00001804	chr1	6512489	6512856	+	309	HCON_00004890;	exon
hco_circ_00001808	chr1	6674043	6674826	+	368	HCON_00004960;	exon
hco_circ_00001814	chr1	6700148	6701577	+	206	HCON_00005010;	exon
hco_circ_00001818	chr1	6701252	6701577	+	265	HCON_00005010;	exon
hco_circ_00001823	chr1	6715430	6717139	-	164	n/a	intergenic
hco_circ_00001827	chr1	6731634	6732415	+	424	HCON_00005020;	exon
hco_circ_00001828	chr1	6731634	6732826	+	191	HCON_00005020;	exon
hco_circ_00001832	chr1	6735193	6736093	+	582	HCON_00005020;	exon
hco_circ_00001834	chr1	6743552	6744849	+	345	n/a	intergenic
hco_circ_00001836	chr1	6744392	6744849	+	317	n/a	intergenic
hco_circ_00001837	chr1	6747844	6750852	+	324	n/a	intergenic
hco_circ_00001838	chr1	6747862	6750852	+	445	n/a	intergenic
hco_circ_00001840	chr1	6758065	6758377	+	256	HCON_00005030;	exon
hco_circ_00001845	chr1	6760699	6764176	+	145	HCON_00005030;	exon
hco_circ_00001849	chr1	6768694	6769428	+	290	HCON_00005040;	exon
hco_circ_00001854	chr1	6769323	6770452	+	407	HCON_00005040;	exon
hco_circ_00001856	chr1	6770074	6772534	+	361	HCON_00005040;	exon
hco_circ_00001859	chr1	6771742	6773616	+	480	HCON_00005040;	exon
hco_circ_00001869	chr1	6782242	6783740	+	219	HCON_00005060;	exon
hco_circ_00001870	chr1	6782641	6783740	+	543	HCON_00005060;	exon
hco_circ_00001877	chr1	6792463	6792819	-	252	HCON_00005070;	exon
hco_circ_00001879	chr1	6793385	6794002	-	139	n/a	intergenic
hco_circ_00001883	chr1	6794890	6797090	-	222	HCON_00005080;	exon
hco_circ_00001892	chr1	6798925	6800279	-	275	HCON_00005080;	exon
hco_circ_00001893	chr1	6798925	6801156	-	111	HCON_00005080;	exon
hco_circ_00001897	chr1	6871980	6873813	+	397	HCON_00005110;	exon
hco_circ_00001901	chr1	6874768	6875559	+	252	HCON_00005110;	exon
hco_circ_00001902	chr1	6874768	6878162	+	351	n/a	intergenic
hco_circ_00001905	chr1	6881620	6882469	-	320	n/a	intergenic
hco_circ_00001906	chr1	6907146	6908647	+	487	HCON_00005130;	exon
hco_circ_00001909	chr1	6908258	6908988	+	462	HCON_00005130;	exon
hco_circ_00001914	chr1	6924630	6925319	+	339	HCON_00005150;	exon
hco_circ_00001923	chr1	7004868	7005716	-	254	HCON_00005230;	exon
hco_circ_00001931	chr1	7012585	7014348	-	192	HCON_00005240;	exon
hco_circ_00001932	chr1	7013908	7014348	-	245	HCON_00005240;	exon
hco_circ_00001933	chr1	7015224	7015815	-	471	HCON_00005240;	exon
hco_circ_00001937	chr1	7020873	7022884	-	284	HCON_00005250;	exon
hco_circ_00001941	chr1	7021298	7022884	-	296	HCON_00005250;	exon
hco_circ_00001943	chr1	7021942	7024883	-	596	n/a	intergenic
hco_circ_00001944	chr1	7022555	7024883	-	510	n/a	intergenic
hco_circ_00001948	chr1	7043229	7051490	-	280	HCON_00005270;	exon
hco_circ_00001950	chr1	7048721	7049570	-	160	HCON_00005270;	exon
hco_circ_00001951	chr1	7048721	7051490	-	619	HCON_00005270;	exon
hco_circ_00001953	chr1	7051061	7051490	-	217	HCON_00005270;	exon
hco_circ_00001962	chr1	7062016	7067639	+	254	HCON_00005280;	exon
hco_circ_00001963	chr1	7062016	7074489	+	372	HCON_00005280;	exon
hco_circ_00001965	chr1	7064926	7074489	+	320	HCON_00005280;	exon
hco_circ_00001966	chr1	7064926	7082708	+	258	HCON_00005280;	exon
hco_circ_00001969	chr1	7067539	7083297	+	330	HCON_00005280;	exon
hco_circ_00001972	chr1	7074371	7083297	+	230	HCON_00005280;	exon
hco_circ_00001979	chr1	7087624	7088721	+	363	HCON_00005280;	exon
hco_circ_00001984	chr1	7117638	7119236	+	703	n/a	intergenic
hco_circ_00001990	chr1	7154276	7154888	-	370	HCON_00005340;	exon
hco_circ_00001992	chr1	7171824	7184130	-	275	n/a	intergenic
hco_circ_00001994	chr1	7183994	7192422	-	279	n/a	intergenic
hco_circ_00001995	chr1	7183994	7195320	-	136	n/a	intergenic
hco_circ_00001998	chr1	7200728	7201397	+	136	HCON_00005380;	exon
hco_circ_00002001	chr1	7201246	7202244	+	151	HCON_00005380;	exon
hco_circ_00002002	chr1	7211237	7211989	+	198	HCON_00005390;	intron
hco_circ_00002003	chr1	7211296	7211989	+	151	HCON_00005390;	exon
hco_circ_00002017	chr1	7271428	7274160	+	674	HCON_00005490;	exon
hco_circ_00002023	chr1	7387369	7388069	+	428	HCON_00005650;	exon
hco_circ_00002025	chr1	7413480	7415625	+	286	HCON_00005670;	exon
hco_circ_00002028	chr1	7428018	7429595	-	321	n/a	intergenic
hco_circ_00002029	chr1	7455366	7457255	-	370	HCON_00005690;	exon
hco_circ_00002030	chr1	7455366	7458373	-	80	HCON_00005690;	exon
hco_circ_00002031	chr1	7455581	7458373	-	149	HCON_00005690;	exon
hco_circ_00002036	chr1	7488889	7490305	+	357	HCON_00005740;	exon
hco_circ_00002037	chr1	7489571	7490305	+	295	HCON_00005740;	exon
hco_circ_00002038	chr1	7502890	7506618	+	376	n/a	intergenic
hco_circ_00002040	chr1	7505584	7506618	+	258	n/a	intergenic
hco_circ_00002041	chr1	7505584	7512858	+	332	n/a	intergenic
hco_circ_00002042	chr1	7505584	7521269	+	478	n/a	intergenic
hco_circ_00002056	chr1	7627107	7627658	+	272	HCON_00193820;	exon
hco_circ_00002057	chr1	7627107	7627661	+	283	HCON_00193820;	exon
hco_circ_00002058	chr1	7645936	7647098	+	287	HCON_00005820;	exon
hco_circ_00002059	chr1	7645936	7651026	+	152	HCON_00005820;	exon
hco_circ_00002073	chr1	7670232	7670785	+	232	HCON_00005840;	exon
hco_circ_00002074	chr1	7670232	7671668	+	163	HCON_00005840;	exon
hco_circ_00002077	chr1	7680501	7681886	+	374	HCON_00005850;	exon
hco_circ_00002089	chr1	7731880	7733619	+	374	HCON_00005900;	exon
hco_circ_00002092	chr1	7739526	7744561	+	55	HCON_00005910;	exon
hco_circ_00002095	chr1	7742449	7744561	+	340	HCON_00005910;	exon
hco_circ_00002096	chr1	7743232	7744561	+	248	HCON_00005910;	exon
hco_circ_00002099	chr1	7749468	7759003	-	308	n/a	intergenic
hco_circ_00002100	chr1	7749468	7759571	-	194	n/a	intergenic
hco_circ_00002101	chr1	7751756	7752905	+	297	HCON_00005920;	exon
hco_circ_00002151	chr1	7901841	7903949	-	220	HCON_00006090;	exon
hco_circ_00002152	chr1	7902530	7903105	-	225	HCON_00006090;	exon
hco_circ_00002156	chr1	7902748	7903949	-	168	HCON_00006090;	exon
hco_circ_00002163	chr1	7948095	7966130	+	171	n/a	intergenic
hco_circ_00002169	chr1	7959346	7996113	+	93	n/a	intergenic
hco_circ_00002173	chr1	7959962	7962244	-	124	HCON_00006140;	exon
hco_circ_00002180	chr1	8001632	8002614	-	440	HCON_00006190;	exon
hco_circ_00002191	chr1	8026577	8030796	-	132	HCON_00006210;	exon
hco_circ_00002193	chr1	8030303	8030796	-	286	HCON_00006210;	exon
hco_circ_00002194	chr1	8030303	8031089	-	68	HCON_00006210;	exon
hco_circ_00002206	chr1	8071755	8137475	-	151	n/a	intergenic
hco_circ_00002223	chr1	8116692	8142656	+	107	n/a	intergenic
hco_circ_00002225	chr1	8116692	8167385	+	156	n/a	intergenic
hco_circ_00002227	chr1	8116692	8209306	+	107	n/a	intergenic
hco_circ_00002244	chr1	8187693	8255081	-	233	n/a	intergenic
hco_circ_00002247	chr1	8188268	8209590	-	317	n/a	intergenic
hco_circ_00002251	chr1	8189166	8240538	-	346	n/a	intergenic
hco_circ_00002278	chr1	8256728	8257570	-	142	HCON_00006440;	exon
hco_circ_00002280	chr1	8256870	8257570	-	190	HCON_00006440;	exon
hco_circ_00002285	chr1	8291980	8294306	+	742	n/a	intergenic
hco_circ_00002294	chr1	8336846	8338000	-	377	HCON_00006560;	exon
hco_circ_00002298	chr1	8338258	8339091	-	351	HCON_00006560;	exon
hco_circ_00002301	chr1	8393331	8394128	-	546	HCON_00006570;	exon
hco_circ_00002302	chr1	8393331	8395078	-	581	HCON_00006570;	exon
hco_circ_00002305	chr1	8394398	8396151	-	348	HCON_00006570;	exon
hco_circ_00002306	chr1	8394788	8395078	-	201	HCON_00006570;	exon
hco_circ_00002315	chr1	8461992	8464716	-	102	HCON_00006590;	exon
hco_circ_00002317	chr1	8461992	8467734	-	301	HCON_00006590;	exon
hco_circ_00002318	chr1	8461992	8469904	-	207	n/a	intergenic
hco_circ_00002322	chr1	8464614	8467734	-	384	HCON_00006590;	exon
hco_circ_00002323	chr1	8466986	8467734	-	264	HCON_00006590;	exon
hco_circ_00002325	chr1	8469044	8469904	-	83	n/a	intergenic
hco_circ_00002327	chr1	8476388	8476805	-	352	HCON_00006600;	exon
hco_circ_00002333	chr1	8488631	8489392	+	372	HCON_00006620;	exon
hco_circ_00002334	chr1	8488928	8489392	+	134	HCON_00006620;	exon
hco_circ_00002342	chr1	8498087	8499861	+	498	HCON_00006640;	exon
hco_circ_00002343	chr1	8498087	8501102	+	478	HCON_00006640;	exon
hco_circ_00002344	chr1	8498087	8501144	+	312	HCON_00006640;	exon
hco_circ_00002345	chr1	8498640	8499861	+	106	HCON_00006640;	exon
hco_circ_00002381	chr1	8736769	8738222	+	463	HCON_00006820;	exon
hco_circ_00002382	chr1	8736775	8737863	+	240	HCON_00006820;	exon
hco_circ_00002383	chr1	8736775	8738222	+	457	HCON_00006820;	exon
hco_circ_00002398	chr1	8809168	8810920	+	578	HCON_00006890;	exon
hco_circ_00002404	chr1	8863457	8866632	+	570	HCON_00006930;	exon
hco_circ_00002409	chr1	8874434	8875089	+	182	HCON_00006930;	exon
hco_circ_00002410	chr1	8874434	8875404	+	370	HCON_00006930;	exon
hco_circ_00002414	chr1	8919571	8927198	-	375	HCON_00006970;	exon
hco_circ_00002421	chr1	8982761	8990651	-	211	HCON_00007020;	exon
hco_circ_00002431	chr1	8986295	8987331	-	408	HCON_00007020;	exon
hco_circ_00002433	chr1	8987259	9017842	-	332	n/a	intergenic
hco_circ_00002436	chr1	8990591	9017842	-	797	n/a	intergenic
hco_circ_00002437	chr1	9006869	9009543	-	232	HCON_00007020;	exon
hco_circ_00002438	chr1	9006869	9012629	-	455	n/a	intergenic
hco_circ_00002439	chr1	9006869	9017842	-	737	n/a	intergenic
hco_circ_00002441	chr1	9009410	9012629	-	356	n/a	intergenic
hco_circ_00002442	chr1	9009410	9017842	-	234	n/a	intergenic
hco_circ_00002443	chr1	9012406	9017842	-	505	n/a	intergenic
hco_circ_00002444	chr1	9016516	9017842	-	282	n/a	intergenic
hco_circ_00002456	chr1	9164135	9165243	+	477	HCON_00007130;	exon
hco_circ_00002457	chr1	9164701	9165243	+	360	HCON_00007130;	exon
hco_circ_00002465	chr1	9205963	9206634	-	165	HCON_00007180;	exon
hco_circ_00002470	chr1	9207035	9208556	-	337	HCON_00007180;	exon
hco_circ_00002471	chr1	9207664	9208556	-	270	HCON_00007180;	exon
hco_circ_00002474	chr1	9263357	9264816	-	393	HCON_00007260;	exon
hco_circ_00002475	chr1	9263357	9265918	-	474	HCON_00007260;	exon
hco_circ_00002484	chr1	9268022	9271492	-	482	n/a	intergenic
hco_circ_00002485	chr1	9270485	9271492	-	327	n/a	intergenic
hco_circ_00002487	chr1	9281322	9282162	-	221	HCON_00007270;	exon
hco_circ_00002489	chr1	9281456	9282162	-	447	HCON_00007270;	exon
hco_circ_00002503	chr1	9342017	9343068	+	371	HCON_00007300;	exon
hco_circ_00002508	chr1	9383484	9384407	+	517	HCON_00007340;	exon
hco_circ_00002509	chr1	9385287	9386239	+	547	HCON_00007340;	exon
hco_circ_00002510	chr1	9385287	9388330	+	468	HCON_00007340;	exon
hco_circ_00002520	chr1	9475511	9476337	+	320	HCON_00007460;	exon
hco_circ_00002521	chr1	9475511	9480051	+	417	HCON_00007460;	exon
hco_circ_00002522	chr1	9475511	9481651	+	166	HCON_00007460;	exon
hco_circ_00002523	chr1	9475511	9482108	+	635	HCON_00007460;	exon
hco_circ_00002524	chr1	9475511	9483634	+	166	n/a	intergenic
hco_circ_00002525	chr1	9476183	9482108	+	287	HCON_00007460;	exon
hco_circ_00002526	chr1	9481566	9482108	+	218	HCON_00007460;	exon
hco_circ_00002531	chr1	9491944	9492911	+	295	HCON_00007470;	exon
hco_circ_00002532	chr1	9491944	9494354	+	217	HCON_00007470;	exon
hco_circ_00002542	chr1	9591677	9592776	+	372	HCON_00007530;	exon
hco_circ_00002545	chr1	9661593	9664152	+	299	n/a	intergenic
hco_circ_00002560	chr1	9690510	9690807	-	297	HCON_00007610;	exon
hco_circ_00002562	chr1	9691238	9691736	-	351	HCON_00007610;	exon
hco_circ_00002575	chr1	9734135	9735875	-	524	HCON_00007660;	exon
hco_circ_00002579	chr1	9745611	9747254	-	370	HCON_00007660;	exon
hco_circ_00002581	chr1	9746260	9747254	-	340	HCON_00007660;	exon
hco_circ_00002583	chr1	9746260	9755856	-	95	HCON_00007660;	exon
hco_circ_00002585	chr1	9746260	9759477	-	203	HCON_00007660;	exon
hco_circ_00002590	chr1	9754623	9755856	-	589	HCON_00007660;	exon
hco_circ_00002597	chr1	9758378	9758806	-	296	HCON_00007660;	exon
hco_circ_00002600	chr1	9763754	9764637	-	205	HCON_00007670;	exon
hco_circ_00002605	chr1	9766333	9766629	-	221	HCON_00007670;	exon
hco_circ_00002610	chr1	9779714	9780652	-	246	HCON_00007680;	exon
hco_circ_00002611	chr1	9779714	9785671	-	325	HCON_00007680;	exon
hco_circ_00002613	chr1	9785592	9787784	-	79	HCON_00007680;	exon
hco_circ_00002616	chr1	9793997	9795904	+	244	HCON_00007690;	exon
hco_circ_00002618	chr1	9793997	9810089	+	442	HCON_00007690;	exon
hco_circ_00002619	chr1	9793997	9813952	+	255	HCON_00007690;	exon
hco_circ_00002620	chr1	9793997	9818502	+	143	HCON_00007690;	exon
hco_circ_00002623	chr1	9809891	9813952	+	310	HCON_00007690;	exon
hco_circ_00002624	chr1	9809891	9818502	+	373	HCON_00007690;	exon
hco_circ_00002628	chr1	9883533	9885220	+	343	HCON_00007740;	exon
hco_circ_00002629	chr1	9883533	9887215	+	403	HCON_00007740;	exon
hco_circ_00002633	chr1	9883539	9887215	+	397	HCON_00007740;	exon
hco_circ_00002635	chr1	9884482	9887215	+	259	HCON_00007740;	exon
hco_circ_00002636	chr1	9884482	9888053	+	297	HCON_00007740;	intron
hco_circ_00002637	chr1	9884482	9892346	+	417	HCON_00007740;	exon
hco_circ_00002638	chr1	9884482	9893927	+	476	HCON_00007740;	exon
hco_circ_00002639	chr1	9884482	9897134	+	601	HCON_00007740;	exon
hco_circ_00002640	chr1	9885124	9892346	+	96	HCON_00007740;	exon
hco_circ_00002641	chr1	9885124	9893927	+	373	HCON_00007740;	exon
hco_circ_00002642	chr1	9885124	9897134	+	277	HCON_00007740;	exon
hco_circ_00002647	chr1	9890879	9892346	+	335	HCON_00007740;	intron
hco_circ_00002651	chr1	9892188	9893927	+	217	HCON_00007740;	exon
hco_circ_00002652	chr1	9892188	9897134	+	342	HCON_00007740;	exon
hco_circ_00002654	chr1	9897009	9897420	+	411	HCON_00007740;	intron
hco_circ_00002659	chr1	9903982	9904592	+	425	HCON_00007750;	exon
hco_circ_00002661	chr1	9906497	9907394	+	258	HCON_00007750;	exon
hco_circ_00002666	chr1	9983029	9983896	+	246	n/a	intergenic
hco_circ_00002671	chr1	9983807	9987093	+	249	n/a	intergenic
hco_circ_00002682	chr1	9999877	10004674	+	220	HCON_00007820;	exon
hco_circ_00002683	chr1	10001108	10003161	+	365	HCON_00007820;	exon
hco_circ_00002684	chr1	10001108	10005620	+	340	HCON_00007820;	exon
hco_circ_00002686	chr1	10001989	10005620	+	284	HCON_00007820;	exon
hco_circ_00002695	chr1	10008295	10009106	+	355	HCON_00007820;	exon
hco_circ_00002700	chr1	10017700	10018348	-	315	HCON_00007830;	exon
hco_circ_00002714	chr1	10081361	10085412	+	310	HCON_00007880;	exon
hco_circ_00002717	chr1	10083215	10094269	+	142	HCON_00007880;	exon
hco_circ_00002719	chr1	10085325	10096852	+	466	HCON_00007880;	exon
hco_circ_00002720	chr1	10090937	10091409	+	234	HCON_00007880;	exon
hco_circ_00002722	chr1	10090937	10094269	+	376	HCON_00007880;	exon
hco_circ_00002729	chr1	10115920	10119162	+	270	n/a	intergenic
hco_circ_00002731	chr1	10115920	10128621	+	517	n/a	intergenic
hco_circ_00002735	chr1	10122551	10128621	+	247	HCON_00007890;	exon
hco_circ_00002739	chr1	10146933	10148218	+	150	HCON_00007890;	exon
hco_circ_00002744	chr1	10148068	10150739	+	324	HCON_00007890;	exon
hco_circ_00002748	chr1	10212167	10219965	+	287	n/a	intergenic
hco_circ_00002756	chr1	10232711	10235764	+	383	HCON_00007940;	intron
hco_circ_00002758	chr1	10233805	10236993	+	493	HCON_00007940;	exon
hco_circ_00002763	chr1	10236693	10238732	+	170	HCON_00007940;	exon
hco_circ_00002770	chr1	10268021	10268799	-	395	HCON_00007960;	exon
hco_circ_00002771	chr1	10268021	10269547	-	490	HCON_00007960;	exon
hco_circ_00002777	chr1	10389805	10390845	-	190	HCON_00008020;	exon
hco_circ_00002779	chr1	10390452	10390845	-	252	HCON_00008020;	exon
hco_circ_00002783	chr1	10398076	10407622	-	522	HCON_00008020;	exon
hco_circ_00002786	chr1	10401448	10407622	-	350	HCON_00008020;	exon
hco_circ_00002788	chr1	10416065	10418203	-	118	n/a	intergenic
hco_circ_00002789	chr1	10416750	10418203	-	363	n/a	intergenic
hco_circ_00002791	chr1	10426065	10428246	+	369	n/a	intergenic
hco_circ_00002794	chr1	10427990	10430173	+	185	HCON_00008050;	exon
hco_circ_00002795	chr1	10436104	10437288	+	194	HCON_00008060;	exon
hco_circ_00002802	chr1	10442116	10442355	+	239	HCON_00008060;	exon
hco_circ_00002805	chr1	10447908	10450184	+	256	HCON_00008080;	exon
hco_circ_00002807	chr1	10465990	10466520	+	408	n/a	intergenic
hco_circ_00002808	chr1	10466122	10466520	+	276	n/a	intergenic
hco_circ_00002810	chr1	10555777	10557005	+	443	n/a	intergenic
hco_circ_00002815	chr1	10578047	10578689	-	192	HCON_00008120;	exon
hco_circ_00002816	chr1	10578047	10579249	-	274	HCON_00008120;	exon
hco_circ_00002829	chr1	10623007	10624943	+	153	HCON_00008180;	exon
hco_circ_00002832	chr1	10627616	10627973	+	266	HCON_00008190;	exon
hco_circ_00002838	chr1	10646663	10647692	+	472	HCON_00008200;	exon
hco_circ_00002870	chr1	10876944	10877237	-	208	HCON_00008350;	exon
hco_circ_00002877	chr1	10882107	10882658	-	255	n/a	intergenic
hco_circ_00002886	chr1	10982212	10982591	-	321	HCON_00008470;	exon
hco_circ_00002888	chr1	10983369	10986510	-	479	HCON_00008470;	exon
hco_circ_00002889	chr1	10984013	10986884	-	454	HCON_00008470;	exon
hco_circ_00002890	chr1	10984814	10986510	-	299	HCON_00008470;	exon
hco_circ_00002891	chr1	10986373	10987112	-	277	HCON_00008470;	exon
hco_circ_00002894	chr1	11045279	11047373	-	312	HCON_00008520;	exon
hco_circ_00002896	chr1	11136045	11136692	-	362	HCON_00008760;	exon
hco_circ_00002899	chr1	11137883	11139488	-	528	n/a	intergenic
hco_circ_00002902	chr1	11156123	11156540	+	291	HCON_00008780;	exon
hco_circ_00002903	chr1	11160395	11160819	+	370	HCON_00008780;	exon
hco_circ_00002904	chr1	11169729	11171219	+	557	n/a	intergenic
hco_circ_00002905	chr1	11169729	11173088	+	711	n/a	intergenic
hco_circ_00002909	chr1	11172278	11173088	+	550	HCON_00008790;	exon
hco_circ_00002920	chr1	11229244	11232195	+	237	HCON_00008820;	exon
hco_circ_00002921	chr1	11230085	11230346	+	195	HCON_00008820;	exon
hco_circ_00002924	chr1	11230654	11233739	+	252	HCON_00008820;	exon
hco_circ_00002928	chr1	11235924	11236639	+	210	n/a	intergenic
hco_circ_00002935	chr1	11240636	11244508	-	169	HCON_00008830;	exon
hco_circ_00002936	chr1	11243389	11244508	-	274	HCON_00008830;	exon
hco_circ_00002937	chr1	11254595	11259676	-	353	HCON_00008840;	exon
hco_circ_00002939	chr1	11292184	11296400	-	385	n/a	intergenic
hco_circ_00002941	chr1	11306787	11307271	-	279	HCON_00008850;	exon
hco_circ_00002942	chr1	11307969	11308629	-	189	HCON_00008850;	exon
hco_circ_00002951	chr1	11313547	11315398	-	312	HCON_00008850;	exon
hco_circ_00002954	chr1	11316714	11318843	-	453	HCON_00008850;	exon
hco_circ_00002957	chr1	11318521	11318843	-	246	HCON_00008850;	exon
hco_circ_00002961	chr1	11321235	11322079	-	576	HCON_00008850;	exon
hco_circ_00002975	chr1	11374438	11377109	-	77	n/a	intergenic
hco_circ_00002978	chr1	11404311	11404655	-	288	HCON_00008910;	exon
hco_circ_00002979	chr1	11404311	11405432	-	425	HCON_00008910;	exon
hco_circ_00002980	chr1	11406587	11409917	-	293	HCON_00008910;	exon
hco_circ_00002985	chr1	11414461	11423349	-	345	HCON_00008910;	exon
hco_circ_00002988	chr1	11422965	11423349	-	317	HCON_00008910;	exon
hco_circ_00002997	chr1	11589583	11592522	+	301	HCON_00008990;	exon
hco_circ_00002998	chr1	11591591	11593281	+	366	HCON_00008990;	exon
hco_circ_00003002	chr1	11613111	11614464	+	221	HCON_00009030;	exon
hco_circ_00003003	chr1	11614129	11614464	+	235	HCON_00009030;	exon
hco_circ_00003004	chr1	11618529	11618915	-	261	HCON_00009040;	exon
hco_circ_00003006	chr1	11618696	11619754	-	324	HCON_00009040;	exon
hco_circ_00003009	chr1	11629505	11630495	+	357	HCON_00009050;	exon
hco_circ_00003010	chr1	11629505	11633310	+	262	HCON_00009050;	exon
hco_circ_00003013	chr1	11632014	11633310	+	104	HCON_00009050;	exon
hco_circ_00003018	chr1	11642668	11645763	+	359	HCON_00009070;	exon
hco_circ_00003022	chr1	11666431	11667341	-	261	HCON_00009080;	exon
hco_circ_00003031	chr1	11705385	11705816	-	300	HCON_00009090;	exon
hco_circ_00003035	chr1	11721187	11722396	-	394	HCON_00009100;	exon
hco_circ_00003038	chr1	11722235	11727305	-	418	HCON_00009100;	exon
hco_circ_00003039	chr1	11722235	11728159	-	232	HCON_00009100;	exon
hco_circ_00003040	chr1	11726977	11727305	-	257	HCON_00009100;	exon
hco_circ_00003041	chr1	11726977	11728159	-	328	HCON_00009100;	exon
hco_circ_00003042	chr1	11726977	11730665	-	302	HCON_00009100;	exon
hco_circ_00003045	chr1	11728088	11735353	-	420	HCON_00009100;	exon
hco_circ_00003047	chr1	11730579	11732243	-	368	HCON_00009100;	exon
hco_circ_00003049	chr1	11730579	11735353	-	642	HCON_00009100;	exon
hco_circ_00003052	chr1	11731144	11733359	-	388	HCON_00009100;	exon
hco_circ_00003055	chr1	11732163	11735353	-	354	HCON_00009100;	exon
hco_circ_00003059	chr1	11827213	11834825	-	429	HCON_00009120;	exon
hco_circ_00003062	chr1	11831296	11834825	-	430	HCON_00009120;	exon
hco_circ_00003067	chr1	11859532	11864526	+	220	n/a	intergenic
hco_circ_00003069	chr1	11859532	11866094	+	305	n/a	intergenic
hco_circ_00003071	chr1	11892074	11893233	-	67	HCON_00009160;	exon
hco_circ_00003080	chr1	11931989	11936724	-	480	HCON_00009190;	exon
hco_circ_00003089	chr1	11936166	11936724	-	315	HCON_00009190;	exon
hco_circ_00003092	chr1	11938692	11940563	-	321	HCON_00009190;	exon
hco_circ_00003097	chr1	11962596	11962875	+	221	HCON_00009210;	exon
hco_circ_00003102	chr1	11964787	11965360	+	403	HCON_00009210;	exon
hco_circ_00003108	chr1	11966064	11968028	+	479	HCON_00009210;	exon
hco_circ_00003119	chr1	11967719	11969163	+	140	HCON_00009210;	exon
hco_circ_00003129	chr1	11976750	11978511	+	220	HCON_00009210;	exon
hco_circ_00003132	chr1	11989801	11991028	-	231	HCON_00009230;	exon
hco_circ_00003134	chr1	11989801	11993531	-	399	HCON_00009230;	exon
hco_circ_00003137	chr1	11993115	11993531	-	290	HCON_00009230;	exon
hco_circ_00003138	chr1	12026653	12030880	+	119	HCON_00009240;	exon
hco_circ_00003139	chr1	12036253	12037988	+	624	HCON_00009240;	exon
hco_circ_00003141	chr1	12047842	12054788	-	204	HCON_00009250;	exon
hco_circ_00003142	chr1	12050312	12050614	-	241	HCON_00009250;	exon
hco_circ_00003145	chr1	12050312	12054788	-	293	HCON_00009250;	exon
hco_circ_00003149	chr1	12051629	12054788	-	544	HCON_00009250;	exon
hco_circ_00003150	chr1	12051629	12062093	-	195	HCON_00009250;	exon
hco_circ_00003154	chr1	12053834	12054788	-	349	HCON_00009250;	exon
hco_circ_00003164	chr1	12061947	12073650	-	322	n/a	intergenic
hco_circ_00003166	chr1	12066743	12073650	-	237	n/a	intergenic
hco_circ_00003170	chr1	12069849	12073650	-	325	n/a	intergenic
hco_circ_00003173	chr1	12072185	12073650	-	327	n/a	intergenic
hco_circ_00003174	chr1	12072185	12074140	-	457	n/a	intergenic
hco_circ_00003176	chr1	12072185	12092085	-	382	n/a	intergenic
hco_circ_00003180	chr1	12091592	12092085	-	315	HCON_00009280;	exon
hco_circ_00003181	chr1	12091592	12092085	-	317	HCON_00009280;	exon
hco_circ_00003182	chr1	12091592	12096889	-	479	HCON_00009280;	exon
hco_circ_00003186	chr1	12096729	12102229	-	387	HCON_00009280;	exon
hco_circ_00003188	chr1	12101297	12102229	-	225	HCON_00009280;	exon
hco_circ_00003189	chr1	12101297	12108261	-	372	HCON_00009280;	exon
hco_circ_00003193	chr1	12108039	12112745	-	320	n/a	intergenic
hco_circ_00003194	chr1	12120135	12124221	-	87	n/a	intergenic
hco_circ_00003205	chr1	12165117	12166086	-	235	HCON_00009340;	exon
hco_circ_00003207	chr1	12177464	12178899	-	448	HCON_00009350;	exon
hco_circ_00003208	chr1	12177464	12179338	-	532	HCON_00009350;	exon
hco_circ_00003218	chr1	12205842	12210254	-	490	HCON_00009360;	exon
hco_circ_00003219	chr1	12205842	12211261	-	608	HCON_00009360;	exon
hco_circ_00003221	chr1	12208729	12210254	-	455	HCON_00009360;	exon
hco_circ_00003222	chr1	12209756	12210254	-	326	HCON_00009360;	exon
hco_circ_00003226	chr1	12216541	12217046	-	398	n/a	intergenic
hco_circ_00003227	chr1	12219549	12220286	-	227	HCON_00009390;	exon
hco_circ_00003236	chr1	12233070	12234333	-	75	HCON_00009400;	exon
hco_circ_00003237	chr1	12233070	12234920	-	470	HCON_00009400;	exon
hco_circ_00003238	chr1	12233070	12237465	-	578	HCON_00009400;	exon
hco_circ_00003247	chr1	12246507	12248939	-	340	HCON_00009410;	exon
hco_circ_00003248	chr1	12246507	12250442	-	857	HCON_00009410;	exon
hco_circ_00003255	chr1	12283468	12289259	-	494	n/a	intergenic
hco_circ_00003257	chr1	12283468	12304336	-	256	n/a	intergenic
hco_circ_00003258	chr1	12286740	12289259	-	240	n/a	intergenic
hco_circ_00003275	chr1	12383461	12383851	-	279	HCON_00009500;	exon
hco_circ_00003276	chr1	12383461	12390138	-	332	HCON_00009500;	exon
hco_circ_00003277	chr1	12389500	12389910	-	303	HCON_00009500;	exon
hco_circ_00003278	chr1	12389500	12390138	-	437	HCON_00009500;	exon
hco_circ_00003280	chr1	12394130	12395006	-	370	HCON_00009500;	exon
hco_circ_00003283	chr1	12394130	12405482	-	94	HCON_00009500;	intron
hco_circ_00003285	chr1	12394130	12410589	-	654	HCON_00009500;	exon
hco_circ_00003286	chr1	12394130	12412114	-	731	HCON_00009500;	exon
hco_circ_00003288	chr1	12396112	12396632	-	338	HCON_00009500;	exon
hco_circ_00003289	chr1	12396112	12406133	-	215	HCON_00009500;	exon
hco_circ_00003294	chr1	12398146	12410589	-	376	HCON_00009500;	exon
hco_circ_00003295	chr1	12398146	12412114	-	459	HCON_00009500;	exon
hco_circ_00003297	chr1	12406000	12410589	-	278	HCON_00009500;	exon
hco_circ_00003298	chr1	12406000	12412114	-	401	HCON_00009500;	exon
hco_circ_00003302	chr1	12410444	12412114	-	394	HCON_00009500;	exon
hco_circ_00003310	chr1	12420141	12421020	-	395	HCON_00009500;	exon
hco_circ_00003329	chr1	12435639	12460216	-	305	HCON_00009500;	exon
hco_circ_00003332	chr1	12442879	12448909	-	507	HCON_00009500;	exon
hco_circ_00003333	chr1	12442879	12460216	-	529	HCON_00009500;	exon
hco_circ_00003335	chr1	12444080	12460216	-	356	HCON_00009500;	exon
hco_circ_00003337	chr1	12448693	12460216	-	166	HCON_00009500;	exon
hco_circ_00003339	chr1	12463267	12468768	-	358	HCON_00009530;	exon
hco_circ_00003348	chr1	12470194	12470675	-	341	HCON_00009530;	exon
hco_circ_00003357	chr1	12496589	12509499	+	327	n/a	intergenic
hco_circ_00003361	chr1	12509189	12516337	+	114	n/a	intergenic
hco_circ_00003362	chr1	12509194	12510573	+	234	n/a	intergenic
hco_circ_00003375	chr1	12516223	12522524	+	271	HCON_00009590;	exon
hco_circ_00003378	chr1	12519363	12519880	-	357	HCON_00009590;	intron
hco_circ_00003387	chr1	12545994	12548814	-	352	HCON_00009600;	exon
hco_circ_00003388	chr1	12551565	12551975	+	341	HCON_00009610;	exon
hco_circ_00003402	chr1	12562244	12563676	+	505	HCON_00009620;	exon
hco_circ_00003403	chr1	12562244	12564959	+	629	HCON_00009620;	exon
hco_circ_00003404	chr1	12562244	12568552	+	862	HCON_00009620;	exon
hco_circ_00003407	chr1	12563563	12568552	+	264	HCON_00009620;	exon
hco_circ_00003414	chr1	12568212	12570246	+	300	HCON_00009620;	exon
hco_circ_00003415	chr1	12568212	12574917	+	423	HCON_00009620;	exon
hco_circ_00003417	chr1	12568212	12586017	+	69	HCON_00009620;	exon
hco_circ_00003423	chr1	12574794	12586017	+	275	HCON_00009620;	exon
hco_circ_00003424	chr1	12574794	12588357	+	235	HCON_00009620;	exon
hco_circ_00003426	chr1	12582568	12586017	+	411	HCON_00009620;	exon
hco_circ_00003427	chr1	12582568	12588357	+	523	HCON_00009620;	exon
hco_circ_00003437	chr1	12645272	12645665	+	295	HCON_00009660;	exon
hco_circ_00003443	chr1	12678206	12679909	+	94	n/a	intergenic
hco_circ_00003446	chr1	12728347	12736201	+	80	n/a	intergenic
hco_circ_00003448	chr1	12728430	12736201	+	343	n/a	intergenic
hco_circ_00003454	chr1	12746836	12747421	+	290	HCON_00009730;	exon
hco_circ_00003458	chr1	12762720	12764340	+	289	HCON_00009740;	exon
hco_circ_00003459	chr1	12762720	12766717	+	342	HCON_00009740;	exon
hco_circ_00003460	chr1	12762720	12774789	+	314	HCON_00009740;	exon
hco_circ_00003463	chr1	12782637	12784296	+	376	HCON_00009740;	exon
hco_circ_00003464	chr1	12782637	12785538	+	370	HCON_00009740;	exon
hco_circ_00003469	chr1	12850646	12851501	+	266	HCON_00009770;	exon
hco_circ_00003474	chr1	12860532	12865304	+	432	HCON_00009780;	exon
hco_circ_00003482	chr1	12879856	12880443	-	287	HCON_00009790;	exon
hco_circ_00003486	chr1	12903196	12903712	-	333	HCON_00009800;	exon
hco_circ_00003500	chr1	12933207	12935178	-	536	HCON_00009810;	exon
hco_circ_00003502	chr1	12934611	12934920	-	224	HCON_00009810;	intron
hco_circ_00003507	chr1	12939722	12942645	+	544	HCON_00009820;	exon
hco_circ_00003514	chr1	12942121	12942645	+	319	HCON_00009820;	exon
hco_circ_00003515	chr1	12946141	12948237	+	415	HCON_00009830;	exon
hco_circ_00003516	chr1	12946141	12948663	+	308	HCON_00009830;	exon
hco_circ_00003522	chr1	12947942	12948237	+	215	HCON_00009830;	exon
hco_circ_00003523	chr1	12947942	12948663	+	290	HCON_00009830;	exon
hco_circ_00003525	chr1	12947942	12952642	+	440	HCON_00009830;	exon
hco_circ_00003528	chr1	12988579	12989119	+	362	HCON_00009840;	exon
hco_circ_00003530	chr1	12988579	12993805	+	540	HCON_00009840;	exon
hco_circ_00003531	chr1	12993457	12993805	+	178	HCON_00009840;	exon
hco_circ_00003534	chr1	13023280	13023908	-	227	HCON_00009860;	exon
hco_circ_00003541	chr1	13055745	13057234	+	301	HCON_00009880;	exon
hco_circ_00003544	chr1	13057105	13060646	+	308	HCON_00009880;	exon
hco_circ_00003547	chr1	13075272	13077959	+	449	HCON_00009880;	exon
hco_circ_00003548	chr1	13075272	13080736	+	72	HCON_00009880;	intron
hco_circ_00003550	chr1	13162111	13173954	+	307	n/a	intergenic
hco_circ_00003552	chr1	13170581	13173954	+	330	n/a	intergenic
hco_circ_00003553	chr1	13170581	13175942	+	344	n/a	intergenic
hco_circ_00003559	chr1	13191343	13196834	+	138	n/a	intergenic
hco_circ_00003561	chr1	13192449	13196834	+	239	n/a	intergenic
hco_circ_00003562	chr1	13193566	13196834	+	138	n/a	intergenic
hco_circ_00003564	chr1	13213614	13214831	+	256	HCON_00009930;	intron
hco_circ_00003569	chr1	13233953	13235379	+	299	HCON_00009940;	exon
hco_circ_00003572	chr1	13247614	13248410	+	387	HCON_00009950;	exon
hco_circ_00003574	chr1	13247614	13257976	+	250	n/a	intergenic
hco_circ_00003576	chr1	13247614	13258834	+	439	n/a	intergenic
hco_circ_00003577	chr1	13247614	13260895	+	249	n/a	intergenic
hco_circ_00003578	chr1	13247614	13275388	+	205	n/a	intergenic
hco_circ_00003580	chr1	13257289	13257976	+	449	HCON_00009990;	exon
hco_circ_00003584	chr1	13258419	13258834	+	310	HCON_00009990;	exon
hco_circ_00003585	chr1	13260620	13260895	+	208	HCON_00009990;	exon
hco_circ_00003586	chr1	13260620	13272833	+	485	HCON_00009990;	exon
hco_circ_00003587	chr1	13260620	13275388	+	489	HCON_00009990;	exon
hco_circ_00003591	chr1	13271263	13272833	+	312	HCON_00009990;	exon
hco_circ_00003592	chr1	13271263	13275388	+	491	HCON_00009990;	exon
hco_circ_00003594	chr1	13272394	13272833	+	325	HCON_00009990;	exon
hco_circ_00003595	chr1	13272394	13275388	+	417	HCON_00009990;	exon
hco_circ_00003601	chr1	13278641	13279239	+	301	HCON_00009990;	exon
hco_circ_00003604	chr1	13279581	13280435	+	316	HCON_00009990;	exon
hco_circ_00003610	chr1	13295365	13296029	+	328	HCON_00010030;	exon
hco_circ_00003611	chr1	13295365	13298605	+	298	HCON_00010030;	exon
hco_circ_00003616	chr1	13332954	13334779	+	497	n/a	intergenic
hco_circ_00003619	chr1	13347030	13352904	+	250	HCON_00010080;	exon
hco_circ_00003624	chr1	13375596	13376429	-	334	HCON_00010100;	exon
hco_circ_00003630	chr1	13376032	13377562	-	279	HCON_00010100;	exon
hco_circ_00003634	chr1	13378846	13383008	-	518	HCON_00010100;	exon
hco_circ_00003636	chr1	13381056	13383008	-	360	HCON_00010100;	exon
hco_circ_00003640	chr1	13408720	13409816	+	194	HCON_00010120;	exon
hco_circ_00003644	chr1	13412311	13413362	+	373	HCON_00010120;	exon
hco_circ_00003652	chr1	13511249	13512200	-	370	HCON_00010210;	exon
hco_circ_00003663	chr1	13558995	13559497	-	228	HCON_00010250;	exon
hco_circ_00003666	chr1	13562492	13563124	-	285	HCON_00010250;	exon
hco_circ_00003668	chr1	13575867	13578878	-	247	HCON_00010260;	exon
hco_circ_00003670	chr1	13578472	13578878	-	252	HCON_00010260;	exon
hco_circ_00003673	chr1	13579969	13580501	-	417	HCON_00010260;	exon
hco_circ_00003677	chr1	13665170	13666414	-	206	HCON_00010310;	exon
hco_circ_00003683	chr1	13669367	13670074	-	444	HCON_00010310;	exon
hco_circ_00003684	chr1	13669367	13670709	-	241	HCON_00010310;	exon
hco_circ_00003685	chr1	13669367	13673367	-	376	HCON_00010310;	exon
hco_circ_00003687	chr1	13670434	13673367	-	452	HCON_00010310;	exon
hco_circ_00003691	chr1	13704104	13707324	+	350	HCON_00010330;	exon
hco_circ_00003692	chr1	13704104	13708494	+	437	HCON_00010330;	exon
hco_circ_00003698	chr1	13741914	13742710	-	173	n/a	intergenic
hco_circ_00003710	chr1	13812801	13815924	-	328	HCON_00010430;	exon
hco_circ_00003713	chr1	13830148	13833853	-	237	HCON_00010430;	exon
hco_circ_00003714	chr1	13830148	13835690	-	298	HCON_00010430;	exon
hco_circ_00003719	chr1	13853244	13853675	+	302	n/a	intergenic
hco_circ_00003720	chr1	13853304	13853675	+	242	n/a	intergenic
hco_circ_00003721	chr1	13887089	13887570	+	322	HCON_00010490;	exon
hco_circ_00003722	chr1	13887089	13888614	+	357	HCON_00010490;	exon
hco_circ_00003727	chr1	13931566	13938768	+	99	n/a	intergenic
hco_circ_00003731	chr1	13960266	13960609	+	236	HCON_00010560;	intron
hco_circ_00003733	chr1	13960266	13975458	+	487	HCON_00010560;	intron
hco_circ_00003735	chr1	13972570	13975458	+	223	HCON_00010560;	exon
hco_circ_00003741	chr1	13978347	13979592	+	332	HCON_00010560;	exon
hco_circ_00003744	chr1	13980818	13982973	+	251	HCON_00010560;	exon
hco_circ_00003750	chr1	14027718	14030546	+	191	HCON_00010580;	exon
hco_circ_00003752	chr1	14056448	14057537	+	355	HCON_00010600;	exon
hco_circ_00003754	chr1	14058967	14060584	+	246	HCON_00010600;	exon
hco_circ_00003756	chr1	14058967	14062570	+	372	HCON_00010600;	exon
hco_circ_00003764	chr1	14092812	14093163	-	294	HCON_00010620;	exon
hco_circ_00003765	chr1	14098846	14099159	-	228	HCON_00010620;	exon
hco_circ_00003767	chr1	14100839	14107679	-	278	HCON_00010620;	exon
hco_circ_00003768	chr1	14101811	14106919	-	233	HCON_00010620;	exon
hco_circ_00003781	chr1	14156038	14156325	-	226	HCON_00010630;	exon
hco_circ_00003783	chr1	14156038	14160543	-	291	HCON_00010630;	exon
hco_circ_00003784	chr1	14157987	14159712	-	450	HCON_00010630;	exon
hco_circ_00003786	chr1	14159348	14160543	-	395	HCON_00010630;	exon
hco_circ_00003808	chr1	14410956	14411396	+	287	HCON_00010720;	exon
hco_circ_00003820	chr1	14447951	14451429	-	314	HCON_00010760;	exon
hco_circ_00003824	chr1	14471914	14474167	+	577	HCON_00010790;	exon
hco_circ_00003825	chr1	14471914	14474692	+	73	HCON_00010790;	exon
hco_circ_00003826	chr1	14471914	14475834	+	462	HCON_00010790;	exon
hco_circ_00003829	chr1	14472844	14475834	+	117	HCON_00010790;	exon
hco_circ_00003834	chr1	14520384	14524967	+	1159	n/a	intergenic
hco_circ_00003846	chr1	14530118	14530787	+	429	HCON_00010830;	exon
hco_circ_00003848	chr1	14559238	14564965	-	731	n/a	intergenic
hco_circ_00003849	chr1	14559263	14564965	-	455	n/a	intergenic
hco_circ_00003861	chr1	14679345	14681525	-	134	HCON_00010890;	exon
hco_circ_00003869	chr1	14689022	14689726	-	453	HCON_00010890;	exon
hco_circ_00003870	chr1	14689022	14690882	-	61	n/a	intergenic
hco_circ_00003878	chr1	14735907	14736496	+	425	HCON_00010920;	exon
hco_circ_00003886	chr1	14754083	14756069	-	202	HCON_00010930;	exon
hco_circ_00003888	chr1	14755973	14756357	-	245	HCON_00010930;	exon
hco_circ_00003892	chr1	14771039	14772061	-	419	HCON_00010940;	exon
hco_circ_00003899	chr1	14794079	14796583	+	472	HCON_00010960;	exon
hco_circ_00003902	chr1	14813410	14814123	+	486	n/a	intergenic
hco_circ_00003905	chr1	14818331	14819076	+	505	HCON_00010970;	exon
hco_circ_00003919	chr1	14924020	14927176	-	713	HCON_00011070;	exon
hco_circ_00003923	chr1	14925109	14926923	-	355	HCON_00011070;	exon
hco_circ_00003928	chr1	14926430	14927176	-	515	HCON_00011070;	exon
hco_circ_00003932	chr1	14950240	14956626	-	373	HCON_00011080;	exon
hco_circ_00003934	chr1	14976543	14978552	+	222	n/a	intergenic
hco_circ_00003935	chr1	14976543	14984438	+	345	n/a	intergenic
hco_circ_00003936	chr1	14976543	14984692	+	205	n/a	intergenic
hco_circ_00003945	chr1	14984092	14984438	+	273	HCON_00011090;	exon
hco_circ_00003953	chr1	15045820	15047328	+	446	HCON_00011130;	exon
hco_circ_00003955	chr1	15061520	15063722	+	385	HCON_00011160;	exon
hco_circ_00003956	chr1	15067822	15068465	-	495	HCON_00011180;	exon
hco_circ_00003958	chr1	15071403	15071989	-	144	HCON_00011180;	exon
hco_circ_00003966	chr1	15089443	15089822	-	271	HCON_00011190;	exon
hco_circ_00003967	chr1	15128289	15130862	+	369	n/a	intergenic
hco_circ_00003968	chr1	15130297	15130862	+	307	HCON_00011210;	exon
hco_circ_00003971	chr1	15140077	15140987	+	397	HCON_00011210;	exon
hco_circ_00003980	chr1	15195902	15199738	-	388	HCON_00011270;	exon
hco_circ_00003982	chr1	15204614	15207987	-	378	HCON_00011280;	exon
hco_circ_00003993	chr1	15252583	15257204	+	441	HCON_00011310;	exon
hco_circ_00003994	chr1	15252583	15257831	+	234	HCON_00011310;	exon
hco_circ_00003997	chr1	15257072	15257831	+	273	HCON_00011310;	exon
hco_circ_00004003	chr1	15291278	15294349	+	314	n/a	intergenic
hco_circ_00004004	chr1	15291278	15294715	+	281	n/a	intergenic
hco_circ_00004020	chr1	15371005	15371806	-	260	HCON_00011390;	exon
hco_circ_00004036	chr1	15513439	15515012	-	189	HCON_00011470;	exon
hco_circ_00004037	chr1	15520378	15521559	-	327	HCON_00011480;	exon
hco_circ_00004051	chr1	15534012	15535829	+	349	HCON_00011490;	exon
hco_circ_00004063	chr1	15605580	15606186	+	301	HCON_00011530;	exon
hco_circ_00004069	chr1	15666839	15667555	+	407	n/a	intergenic
hco_circ_00004071	chr1	15669126	15669678	+	288	HCON_00011620;	exon
hco_circ_00004072	chr1	15674990	15676254	-	215	HCON_00011630;	exon
hco_circ_00004084	chr1	15731500	15733155	-	336	HCON_00011670;	exon
hco_circ_00004096	chr1	15839738	15842340	+	467	HCON_00011720;	exon
hco_circ_00004097	chr1	15839738	15844033	+	186	HCON_00011720;	exon
hco_circ_00004099	chr1	15840339	15842340	+	357	HCON_00011720;	exon
hco_circ_00004101	chr1	15841970	15842340	+	243	HCON_00011720;	exon
hco_circ_00004103	chr1	15841970	15845407	+	606	HCON_00011720;	exon
hco_circ_00004104	chr1	15843769	15844033	+	210	HCON_00011720;	exon
hco_circ_00004111	chr1	15873606	15874267	-	312	HCON_00011750;	exon
hco_circ_00004115	chr1	15878306	15878762	-	272	HCON_00011750;	exon
hco_circ_00004116	chr1	15878306	15882585	-	551	HCON_00011750;	exon
hco_circ_00004118	chr1	15882220	15882585	-	279	HCON_00011750;	exon
hco_circ_00004119	chr1	15885918	15886317	+	305	n/a	intergenic
hco_circ_00004123	chr1	15921428	15922141	-	133	HCON_00011780;	exon
hco_circ_00004124	chr1	15921428	15922681	-	617	HCON_00011780;	exon
hco_circ_00004125	chr1	15921428	15925510	-	418	HCON_00011780;	exon
hco_circ_00004130	chr1	15922556	15925510	-	316	HCON_00011780;	exon
hco_circ_00004137	chr1	15925854	15927171	-	237	HCON_00011780;	exon
hco_circ_00004139	chr1	15925854	15928123	-	255	HCON_00011780;	exon
hco_circ_00004140	chr1	15927049	15928123	-	357	HCON_00011780;	exon
hco_circ_00004142	chr1	15977893	15978221	-	277	HCON_00011790;	exon
hco_circ_00004147	chr1	15978110	15980652	-	499	HCON_00011790;	exon
hco_circ_00004151	chr1	15979761	15981124	-	248	HCON_00011790;	exon
hco_circ_00004158	chr1	16034531	16035200	-	318	HCON_00011860;	exon
hco_circ_00004168	chr1	16143637	16145160	+	381	n/a	intergenic
hco_circ_00004169	chr1	16143637	16146952	+	631	n/a	intergenic
hco_circ_00004171	chr1	16143637	16151040	+	459	n/a	intergenic
hco_circ_00004172	chr1	16144714	16145160	+	241	HCON_00011940;	exon
hco_circ_00004174	chr1	16146604	16146952	+	250	HCON_00011940;	exon
hco_circ_00004180	chr1	16158814	16161270	-	502	HCON_00011950;	exon
hco_circ_00004187	chr1	16173733	16174062	+	279	HCON_00011980;	exon
hco_circ_00004193	chr1	16187801	16189363	-	513	HCON_00012000;	exon
hco_circ_00004194	chr1	16187801	16190042	-	359	n/a	intergenic
hco_circ_00004195	chr1	16187801	16190047	-	364	n/a	intergenic
hco_circ_00004200	chr1	16253548	16255243	+	517	HCON_00012050;	exon
hco_circ_00004206	chr1	16280983	16281410	-	275	HCON_00012100;	exon
hco_circ_00004207	chr1	16280983	16291638	-	264	HCON_00012100;	exon
hco_circ_00004212	chr1	16294799	16300419	-	309	HCON_00012100;	exon
hco_circ_00004213	chr1	16297122	16300419	-	219	HCON_00012100;	exon
hco_circ_00004224	chr1	16392727	16394733	+	364	n/a	intergenic
hco_circ_00004226	chr1	16392727	16402925	+	137	n/a	intergenic
hco_circ_00004227	chr1	16394611	16402925	+	122	n/a	intergenic
hco_circ_00004230	chr1	16454230	16460694	+	235	HCON_00012190;	exon
hco_circ_00004235	chr1	16490211	16491440	+	307	HCON_00012230;	exon
hco_circ_00004236	chr1	16490211	16493377	+	414	HCON_00012230;	exon
hco_circ_00004237	chr1	16490211	16493381	+	263	HCON_00012230;	exon
hco_circ_00004244	chr1	16502195	16504661	+	139	HCON_00012230;	exon
hco_circ_00004250	chr1	16506662	16508644	+	268	HCON_00012230;	exon
hco_circ_00004252	chr1	16508105	16508644	+	381	HCON_00012230;	exon
hco_circ_00004253	chr1	16508105	16509561	+	157	HCON_00012230;	exon
hco_circ_00004255	chr1	16513492	16514034	+	362	HCON_00012230;	exon
hco_circ_00004258	chr1	16533024	16535590	+	270	n/a	intergenic
hco_circ_00004259	chr1	16533024	16536536	+	360	n/a	intergenic
hco_circ_00004261	chr1	16533024	16542991	+	310	n/a	intergenic
hco_circ_00004262	chr1	16535479	16542991	+	330	HCON_00012240;	exon
hco_circ_00004265	chr1	16540981	16542991	+	219	HCON_00012240;	exon
hco_circ_00004266	chr1	16540981	16550865	+	542	HCON_00012240;	exon
hco_circ_00004271	chr1	16550686	16552791	+	302	HCON_00012240;	exon
hco_circ_00004273	chr1	16552668	16553492	+	381	HCON_00012240;	exon
hco_circ_00004278	chr1	16554512	16555135	+	260	HCON_00012240;	exon
hco_circ_00004279	chr1	16554512	16557083	+	429	HCON_00012240;	exon
hco_circ_00004284	chr1	16556914	16558791	+	416	HCON_00012240;	exon
hco_circ_00004285	chr1	16556914	16560707	+	280	HCON_00012240;	exon
hco_circ_00004286	chr1	16558479	16558791	+	247	HCON_00012240;	exon
hco_circ_00004287	chr1	16558479	16560707	+	363	HCON_00012240;	exon
hco_circ_00004288	chr1	16558482	16558791	+	244	HCON_00012240;	exon
hco_circ_00004289	chr1	16558482	16560707	+	360	HCON_00012240;	exon
hco_circ_00004290	chr1	16566826	16567482	+	262	HCON_00012240;	exon
hco_circ_00004291	chr1	16566826	16567537	+	317	n/a	intergenic
hco_circ_00004292	chr1	16601868	16603577	+	182	HCON_00012270;	exon
hco_circ_00004295	chr1	16601868	16614965	+	243	HCON_00012270;	exon
hco_circ_00004301	chr1	16610343	16614965	+	289	HCON_00012270;	exon
hco_circ_00004305	chr1	16693176	16694124	+	534	HCON_00012340;	exon
hco_circ_00004324	chr1	16795704	16797299	+	699	HCON_00012420;	exon
hco_circ_00004328	chr1	16797420	16800559	+	430	HCON_00012420;	exon
hco_circ_00004331	chr1	16800362	16800807	+	317	HCON_00012420;	exon
hco_circ_00004340	chr1	16806250	16806798	+	331	HCON_00012420;	exon
hco_circ_00004346	chr1	17005693	17008188	-	351	HCON_00012530;	exon
hco_circ_00004349	chr1	17008095	17012954	-	465	HCON_00012530;	exon
hco_circ_00004352	chr1	17012633	17014536	-	405	HCON_00012530;	exon
hco_circ_00004355	chr1	17013909	17017211	-	530	HCON_00012530;	exon
hco_circ_00004356	chr1	17014317	17017211	-	416	HCON_00012530;	exon
hco_circ_00004364	chr1	17080531	17081573	-	250	n/a	intergenic
hco_circ_00004365	chr1	17080531	17089547	-	522	n/a	intergenic
hco_circ_00004366	chr1	17080531	17098005	-	701	n/a	intergenic
hco_circ_00004369	chr1	17089169	17089547	-	284	n/a	intergenic
hco_circ_00004370	chr1	17089169	17090933	-	440	n/a	intergenic
hco_circ_00004378	chr1	17097603	17098005	-	287	HCON_00012630;	exon
hco_circ_00004379	chr1	17097603	17108861	-	361	HCON_00012630;	exon
hco_circ_00004380	chr1	17097603	17112503	-	295	n/a	intergenic
hco_circ_00004382	chr1	17097608	17098005	-	282	HCON_00012630;	exon
hco_circ_00004384	chr1	17097608	17112503	-	149	n/a	intergenic
hco_circ_00004386	chr1	17097665	17112503	-	366	n/a	intergenic
hco_circ_00004393	chr1	17148107	17148838	+	358	HCON_00012640;	exon
hco_circ_00004396	chr1	17161829	17163901	+	405	HCON_00012640;	exon
hco_circ_00004398	chr1	17168911	17176716	+	233	HCON_00012640;	exon
hco_circ_00004401	chr1	17171820	17189243	-	208	n/a	intergenic
hco_circ_00004405	chr1	17198547	17202878	-	104	n/a	intergenic
hco_circ_00004407	chr1	17207063	17209945	-	357	HCON_00012660;	exon
hco_circ_00004408	chr1	17241755	17250871	+	252	n/a	intergenic
hco_circ_00004416	chr1	17301835	17303183	+	343	HCON_00012690;	exon
hco_circ_00004418	chr1	17302288	17303749	+	457	HCON_00012690;	exon
hco_circ_00004426	chr1	17312036	17313350	+	384	HCON_00012690;	exon
hco_circ_00004428	chr1	17318025	17318980	-	179	HCON_00012700;	exon
hco_circ_00004431	chr1	17375492	17383222	-	529	HCON_00012760;	exon
hco_circ_00004432	chr1	17381048	17383222	-	253	HCON_00012760;	exon
hco_circ_00004434	chr1	17409692	17437061	+	309	n/a	intergenic
hco_circ_00004435	chr1	17409692	17440954	+	150	n/a	intergenic
hco_circ_00004436	chr1	17417625	17440954	+	242	HCON_00012780;	exon
hco_circ_00004438	chr1	17436972	17440954	+	350	HCON_00012780;	exon
hco_circ_00004440	chr1	17436972	17458202	+	417	HCON_00012780;	exon
hco_circ_00004442	chr1	17454931	17458202	+	454	HCON_00012780;	exon
hco_circ_00004445	chr1	17461707	17462470	+	267	HCON_00012780;	exon
hco_circ_00004446	chr1	17461707	17463996	+	361	HCON_00012780;	exon
hco_circ_00004447	chr1	17461707	17464660	+	408	HCON_00012780;	exon
hco_circ_00004448	chr1	17462368	17464660	+	345	HCON_00012780;	exon
hco_circ_00004450	chr1	17477916	17487150	-	118	HCON_00012800;	exon
hco_circ_00004455	chr1	17484437	17488918	-	280	HCON_00012800;	exon
hco_circ_00004461	chr1	17495411	17500052	-	232	HCON_00012800;	exon
hco_circ_00004463	chr1	17500570	17500865	+	295	HCON_00012800;	intron
hco_circ_00004476	chr1	17784880	17785991	-	211	HCON_00012950;	exon
hco_circ_00004484	chr1	17844228	17850450	-	348	HCON_00012970;	exon
hco_circ_00004485	chr1	17850005	17850450	-	374	HCON_00012970;	exon
hco_circ_00004487	chr1	17893751	17894647	-	348	HCON_00013010;	exon
hco_circ_00004488	chr1	17912509	17913678	+	348	HCON_00013030;	exon
hco_circ_00004492	chr1	17915522	17916459	+	162	HCON_00013030;	exon
hco_circ_00004497	chr1	17924929	17937434	+	277	HCON_00013040;	exon
hco_circ_00004505	chr1	17935393	17935729	+	336	HCON_00013040;	exon
hco_circ_00004509	chr1	17943726	17952978	+	414	HCON_00013040;	exon
hco_circ_00004510	chr1	17943726	17953024	+	460	HCON_00013040;	intron
hco_circ_00004515	chr1	17945209	17956922	+	570	HCON_00013040;	exon
hco_circ_00004516	chr1	17952752	17955270	+	374	HCON_00013040;	exon
hco_circ_00004517	chr1	17952752	17956922	+	454	HCON_00013040;	exon
hco_circ_00004521	chr1	17964044	17971613	+	476	HCON_00013050;	exon
hco_circ_00004525	chr1	17966845	17968673	+	256	HCON_00013050;	exon
hco_circ_00004526	chr1	17966845	17971613	+	461	HCON_00013050;	exon
hco_circ_00004527	chr1	17966845	17974977	+	567	HCON_00013050;	exon
hco_circ_00004528	chr1	17966845	17977682	+	456	HCON_00013050;	exon
hco_circ_00004529	chr1	17968593	17971613	+	355	HCON_00013050;	exon
hco_circ_00004530	chr1	17968593	17974977	+	372	HCON_00013050;	exon
hco_circ_00004532	chr1	17968593	17980866	+	547	HCON_00013050;	exon
hco_circ_00004534	chr1	17968595	17971613	+	283	HCON_00013050;	exon
hco_circ_00004537	chr1	17971347	17971613	+	205	HCON_00013050;	exon
hco_circ_00004542	chr1	17990022	17996478	+	314	n/a	intergenic
hco_circ_00004546	chr1	18019914	18026458	+	186	HCON_00013090;	exon
hco_circ_00004554	chr1	18107497	18107886	-	282	HCON_00013150;	exon
hco_circ_00004570	chr1	18203133	18204151	+	139	HCON_00013250;	exon
hco_circ_00004578	chr1	18235384	18235661	-	216	HCON_00013280;	exon
hco_circ_00004587	chr1	18341201	18341737	+	308	HCON_00013350;	exon
hco_circ_00004592	chr1	18345020	18350506	+	368	HCON_00013350;	exon
hco_circ_00004594	chr1	18350169	18353385	+	159	HCON_00013350;	exon
hco_circ_00004596	chr1	18361263	18370299	+	266	HCON_00013360;	exon
hco_circ_00004599	chr1	18368438	18370299	+	323	HCON_00013360;	exon
hco_circ_00004600	chr1	18368438	18371627	+	209	HCON_00013360;	exon
hco_circ_00004602	chr1	18369463	18370299	+	189	HCON_00013360;	exon
hco_circ_00004603	chr1	18369463	18370569	+	333	HCON_00013360;	exon
hco_circ_00004604	chr1	18369463	18371627	+	398	HCON_00013360;	exon
hco_circ_00004607	chr1	18370228	18370569	+	210	HCON_00013360;	exon
hco_circ_00004608	chr1	18370228	18371285	+	210	HCON_00013360;	exon
hco_circ_00004610	chr1	18370228	18372056	+	367	HCON_00013360;	exon
hco_circ_00004622	chr1	18417108	18423639	-	432	n/a	intergenic
hco_circ_00004623	chr1	18417108	18426728	-	486	n/a	intergenic
hco_circ_00004624	chr1	18421433	18431313	-	448	HCON_00013430;	intron
hco_circ_00004627	chr1	18426565	18431313	-	339	HCON_00013430;	intron
hco_circ_00004632	chr1	18514173	18514936	+	225	HCON_00013450;	exon
hco_circ_00004636	chr1	18514173	18523774	+	600	HCON_00013450;	exon
hco_circ_00004639	chr1	18518661	18518955	+	294	HCON_00013450;	exon
hco_circ_00004641	chr1	18518661	18521229	+	580	HCON_00013450;	exon
hco_circ_00004648	chr1	18522247	18523774	+	309	HCON_00013450;	exon
hco_circ_00004655	chr1	18543675	18544192	+	242	HCON_00013450;	exon
hco_circ_00004659	chr1	18545777	18546709	+	354	HCON_00013450;	exon
hco_circ_00004662	chr1	18580112	18581264	-	228	HCON_00013470;	exon
hco_circ_00004665	chr1	18581151	18582006	-	422	HCON_00013470;	exon
hco_circ_00004666	chr1	18640617	18641265	-	411	HCON_00013500;	exon
hco_circ_00004668	chr1	18643051	18644863	-	401	HCON_00013500;	exon
hco_circ_00004669	chr1	18643051	18646566	-	611	HCON_00013500;	exon
hco_circ_00004672	chr1	18649554	18654017	-	365	n/a	intergenic
hco_circ_00004675	chr1	18707837	18708154	+	265	n/a	intergenic
hco_circ_00004679	chr1	18714478	18714930	+	243	HCON_00013520;	exon
hco_circ_00004701	chr1	18776810	18777184	+	374	HCON_00013580;	intron
hco_circ_00004715	chr1	18791471	18793742	-	359	HCON_00013590;	exon
hco_circ_00004718	chr1	18802224	18803291	+	250	HCON_00013610;	exon
hco_circ_00004722	chr1	18806453	18806836	+	323	HCON_00013610;	exon
hco_circ_00004724	chr1	18806453	18808942	+	292	HCON_00013610;	exon
hco_circ_00004726	chr1	18807380	18808942	+	529	HCON_00013610;	exon
hco_circ_00004728	chr1	18823575	18824311	-	460	HCON_00013620;	exon
hco_circ_00004729	chr1	18823575	18825302	-	491	HCON_00013620;	exon
hco_circ_00004730	chr1	18823575	18826093	-	329	HCON_00013620;	exon
hco_circ_00004731	chr1	18823575	18829009	-	410	HCON_00013620;	exon
hco_circ_00004733	chr1	18825165	18826093	-	256	HCON_00013620;	exon
hco_circ_00004734	chr1	18825165	18828192	-	265	HCON_00013620;	exon
hco_circ_00004735	chr1	18825165	18829009	-	195	HCON_00013620;	exon
hco_circ_00004742	chr1	18828064	18833305	-	341	HCON_00013620;	exon
hco_circ_00004743	chr1	18828064	18833991	-	364	HCON_00013620;	exon
hco_circ_00004744	chr1	18833159	18833991	-	315	HCON_00013620;	exon
hco_circ_00004745	chr1	18833159	18856771	-	430	HCON_00013620;	exon
hco_circ_00004748	chr1	18871242	18873215	+	89	HCON_00013630;	exon
hco_circ_00004754	chr1	18931261	18931753	+	379	HCON_00013700;	exon
hco_circ_00004758	chr1	18935039	18936277	+	389	HCON_00013700;	exon
hco_circ_00004760	chr1	18935635	18936277	+	462	HCON_00013700;	exon
hco_circ_00004767	chr1	18953798	18957180	+	482	HCON_00013720;	exon
hco_circ_00004771	chr1	18965138	18967650	+	90	n/a	intergenic
hco_circ_00004772	chr1	18970466	18972298	+	607	n/a	intergenic
hco_circ_00004774	chr1	18971798	18972298	+	389	HCON_00013740;	intron
hco_circ_00004775	chr1	18971812	18972298	+	393	HCON_00013740;	exon
hco_circ_00004777	chr1	18971866	18972298	+	327	HCON_00013740;	exon
hco_circ_00004779	chr1	19003116	19005506	+	126	HCON_00013770;	exon
hco_circ_00004780	chr1	19005380	19006456	+	430	HCON_00013770;	exon
hco_circ_00004783	chr1	19006183	19006456	+	171	HCON_00013770;	exon
hco_circ_00004785	chr1	19007943	19008433	+	287	HCON_00013770;	exon
hco_circ_00004788	chr1	19018219	19021875	+	513	HCON_00013780;	exon
hco_circ_00004789	chr1	19018219	19025151	+	626	HCON_00013780;	exon
hco_circ_00004791	chr1	19020313	19021875	+	269	HCON_00013780;	exon
hco_circ_00004792	chr1	19020313	19025151	+	184	HCON_00013780;	exon
hco_circ_00004795	chr1	19044521	19045753	+	320	HCON_00013790;	exon
hco_circ_00004797	chr1	19069632	19074313	-	724	HCON_00013800;	exon
hco_circ_00004803	chr1	19091468	19097545	+	383	HCON_00013810;	exon
hco_circ_00004808	chr1	19094623	19098891	+	486	HCON_00013810;	exon
hco_circ_00004815	chr1	19098773	19099632	+	310	HCON_00013810;	exon
hco_circ_00004820	chr1	19136760	19137447	+	474	HCON_00013860;	exon
hco_circ_00004821	chr1	19136760	19139629	+	260	HCON_00013860;	exon
hco_circ_00004825	chr1	19145211	19146233	+	451	HCON_00013870;	exon
hco_circ_00004835	chr1	19201160	19202894	+	511	HCON_00013940;	exon
hco_circ_00004837	chr1	19202013	19202894	+	275	HCON_00013940;	exon
hco_circ_00004843	chr1	19215002	19216731	+	310	HCON_00013940;	exon
hco_circ_00004848	chr1	19241484	19242269	+	234	HCON_00013950;	exon
hco_circ_00004850	chr1	19245259	19245815	+	153	HCON_00013950;	exon
hco_circ_00004851	chr1	19245259	19246391	+	514	HCON_00013950;	exon
hco_circ_00004852	chr1	19245259	19248528	+	387	HCON_00013950;	exon
hco_circ_00004862	chr1	19347586	19348481	+	356	HCON_00013980;	exon
hco_circ_00004863	chr1	19347586	19349222	+	319	HCON_00013980;	exon
hco_circ_00004869	chr1	19380445	19381205	+	289	HCON_00014000;	exon
hco_circ_00004878	chr1	19551991	19553663	+	135	HCON_00014080;	exon
hco_circ_00004879	chr1	19551991	19555480	+	495	HCON_00014080;	exon
hco_circ_00004892	chr1	19568579	19571415	+	255	HCON_00014090;	exon
hco_circ_00004894	chr1	19572677	19573182	+	324	HCON_00014090;	exon
hco_circ_00004901	chr1	19622656	19625890	+	241	HCON_00014120;	exon
hco_circ_00004910	chr1	19703436	19707990	+	313	n/a	intergenic
hco_circ_00004914	chr1	19733593	19740774	+	357	n/a	intergenic
hco_circ_00004917	chr1	19734035	19740774	+	261	HCON_00014170;	exon
hco_circ_00004918	chr1	19739831	19740774	+	188	HCON_00014170;	exon
hco_circ_00004919	chr1	19739831	19744001	+	371	HCON_00014170;	exon
hco_circ_00004921	chr1	19740678	19744001	+	285	HCON_00014170;	exon
hco_circ_00004925	chr1	19865097	19866179	-	203	n/a	intergenic
hco_circ_00004926	chr1	19887886	19892743	-	478	n/a	intergenic
hco_circ_00004928	chr1	19890488	19891840	-	333	n/a	intergenic
hco_circ_00004929	chr1	19890488	19892743	-	430	n/a	intergenic
hco_circ_00004930	chr1	19890927	19892743	-	303	n/a	intergenic
hco_circ_00004935	chr1	19919684	19921891	+	277	n/a	intergenic
hco_circ_00004937	chr1	19924818	19925774	+	304	HCON_00014280;	exon
hco_circ_00004941	chr1	20034627	20035361	-	550	HCON_00014350;	exon
hco_circ_00004942	chr1	20034627	20036343	-	202	HCON_00014350;	exon
hco_circ_00004944	chr1	20037130	20037776	-	331	HCON_00014350;	exon
hco_circ_00004945	chr1	20056075	20056501	+	326	HCON_00014360;	exon
hco_circ_00004952	chr1	20181637	20182304	+	205	HCON_00014440;	exon
hco_circ_00004954	chr1	20181637	20185217	+	532	HCON_00014440;	exon
hco_circ_00004962	chr1	20185629	20186979	+	228	HCON_00014440;	exon
hco_circ_00004964	chr1	20191539	20193485	+	330	n/a	intergenic
hco_circ_00004966	chr1	20191539	20204986	+	205	n/a	intergenic
hco_circ_00004967	chr1	20209324	20210024	-	357	HCON_00014480;	exon
hco_circ_00004969	chr1	20280672	20283172	+	210	n/a	intergenic
hco_circ_00004974	chr1	20287182	20290958	+	368	HCON_00014500;	exon
hco_circ_00004977	chr1	20289737	20290958	+	187	HCON_00014500;	exon
hco_circ_00004981	chr1	20299620	20304166	-	317	n/a	intergenic
hco_circ_00004982	chr1	20302789	20304166	-	343	n/a	intergenic
hco_circ_00004992	chr1	20403861	20404966	-	331	HCON_00014540;	exon
hco_circ_00004993	chr1	20403861	20405831	-	558	HCON_00014540;	exon
hco_circ_00004996	chr1	20407393	20410565	-	489	HCON_00014540;	exon
hco_circ_00004999	chr1	20410009	20410565	-	382	HCON_00014540;	exon
hco_circ_00005005	chr1	20418275	20419612	-	414	HCON_00014540;	exon
hco_circ_00005007	chr1	20461548	20463008	+	331	HCON_00014550;	exon
hco_circ_00005009	chr1	20476460	20477166	+	365	HCON_00014560;	exon
hco_circ_00005011	chr1	20496749	20497180	-	233	HCON_00014570;	exon
hco_circ_00005012	chr1	20496749	20498738	-	294	HCON_00014570;	exon
hco_circ_00005015	chr1	20517059	20517864	-	481	HCON_00014580;	exon
hco_circ_00005016	chr1	20519211	20526291	-	269	HCON_00014580;	exon
hco_circ_00005019	chr1	20522702	20539565	-	184	HCON_00014580;	exon
hco_circ_00005020	chr1	20522702	20543269	-	528	HCON_00014580;	exon
hco_circ_00005022	chr1	20526210	20543269	-	426	HCON_00014580;	exon
hco_circ_00005023	chr1	20539273	20539565	-	190	HCON_00014580;	exon
hco_circ_00005024	chr1	20539273	20543269	-	345	HCON_00014580;	exon
hco_circ_00005028	chr1	20597017	20597916	-	49	n/a	intergenic
hco_circ_00005031	chr1	20597654	20599917	-	269	n/a	intergenic
hco_circ_00005032	chr1	20597806	20598817	-	244	n/a	intergenic
hco_circ_00005034	chr1	20598683	20599163	-	282	n/a	intergenic
hco_circ_00005035	chr1	20598683	20599917	-	362	n/a	intergenic
hco_circ_00005038	chr1	20626793	20627991	-	320	HCON_00014600;	exon
hco_circ_00005046	chr1	20629785	20630340	-	172	HCON_00014600;	exon
hco_circ_00005047	chr1	20629785	20631473	-	260	HCON_00014600;	exon
hco_circ_00005048	chr1	20629785	20633143	-	336	HCON_00014600;	exon
hco_circ_00005049	chr1	20629785	20634589	-	402	HCON_00014600;	exon
hco_circ_00005051	chr1	20631385	20634589	-	318	HCON_00014600;	exon
hco_circ_00005055	chr1	20633067	20634589	-	230	HCON_00014600;	exon
hco_circ_00005058	chr1	20633067	20642131	-	332	HCON_00014600;	exon
hco_circ_00005062	chr1	20637695	20642131	-	228	HCON_00014600;	exon
hco_circ_00005065	chr1	20639382	20639962	-	299	HCON_00014600;	exon
hco_circ_00005066	chr1	20639382	20642131	-	177	HCON_00014600;	exon
hco_circ_00005068	chr1	20642029	20652688	-	322	HCON_00014600;	exon
hco_circ_00005069	chr1	20648695	20651194	-	429	HCON_00014600;	exon
hco_circ_00005070	chr1	20648695	20652688	-	557	HCON_00014600;	exon
hco_circ_00005071	chr1	20648695	20675908	-	219	HCON_00014600;	exon
hco_circ_00005073	chr1	20650715	20652688	-	479	HCON_00014600;	exon
hco_circ_00005080	chr1	20675767	20683579	-	341	HCON_00014600;	exon
hco_circ_00005083	chr1	20675767	20692030	-	599	HCON_00014600;	exon
hco_circ_00005087	chr1	20681168	20688126	-	356	HCON_00014600;	exon
hco_circ_00005089	chr1	20681168	20692030	-	73	HCON_00014600;	exon
hco_circ_00005093	chr1	20686777	20689219	-	305	HCON_00014600;	exon
hco_circ_00005097	chr1	20690997	20692030	-	342	HCON_00014600;	exon
hco_circ_00005110	chr1	20785926	20786409	+	353	n/a	intergenic
hco_circ_00005116	chr1	20804334	20805257	+	443	HCON_00014670;	exon
hco_circ_00005129	chr1	20876285	20876775	+	291	HCON_00014740;	exon
hco_circ_00005130	chr1	20897678	20899782	+	216	HCON_00014750;	exon
hco_circ_00005135	chr1	20963468	20963624	+	156	n/a	intergenic
hco_circ_00005136	chr1	20963468	20969192	+	156	n/a	intergenic
hco_circ_00005139	chr1	20968837	20972539	+	459	n/a	intergenic
hco_circ_00005156	chr1	21303391	21309304	+	358	HCON_00014930;	exon
hco_circ_00005158	chr1	21303391	21311361	+	439	HCON_00014930;	exon
hco_circ_00005159	chr1	21309240	21311361	+	325	HCON_00014930;	exon
hco_circ_00005163	chr1	21313601	21314104	+	357	HCON_00014930;	exon
hco_circ_00005166	chr1	21317707	21319005	+	374	HCON_00014930;	exon
hco_circ_00005167	chr1	21317707	21320289	+	325	HCON_00014930;	exon
hco_circ_00005175	chr1	21327113	21328378	+	363	HCON_00014930;	exon
hco_circ_00005176	chr1	21332106	21332528	+	366	HCON_00014930;	exon
hco_circ_00005180	chr1	21333745	21335152	+	325	HCON_00014930;	exon
hco_circ_00005189	chr1	21340502	21341349	+	201	n/a	intergenic
hco_circ_00005193	chr1	21351271	21353075	-	343	HCON_00014940;	exon
hco_circ_00005195	chr1	21415386	21416082	+	398	HCON_00014970;	exon
hco_circ_00005214	chr1	21496744	21497559	-	420	HCON_00015060;	exon
hco_circ_00005217	chr1	21496744	21505337	-	408	n/a	intergenic
hco_circ_00005226	chr1	21580938	21582000	-	435	n/a	intergenic
hco_circ_00005232	chr1	21588957	21589526	-	366	HCON_00015140;	exon
hco_circ_00005233	chr1	21588957	21590432	-	408	HCON_00015140;	exon
hco_circ_00005237	chr1	21593029	21595002	-	470	HCON_00015140;	intron
hco_circ_00005238	chr1	21593086	21595002	-	238	HCON_00015140;	exon
hco_circ_00005240	chr1	21605493	21610781	-	297	n/a	intergenic
hco_circ_00005252	chr1	21610537	21617081	-	708	HCON_00015170;	exon
hco_circ_00005266	chr1	21619548	21625767	+	469	HCON_00015170;	intron
hco_circ_00005267	chr1	21619548	21629030	+	392	HCON_00015170;	intron
hco_circ_00005276	chr1	21656179	21656607	-	199	HCON_00015200;	exon
hco_circ_00005277	chr1	21656179	21656671	-	369	HCON_00015200;	exon
hco_circ_00005281	chr1	21701202	21710593	-	500	n/a	intergenic
hco_circ_00005282	chr1	21701202	21734662	-	130	n/a	intergenic
hco_circ_00005283	chr1	21709910	21710593	-	384	n/a	intergenic
hco_circ_00005293	chr1	21780528	21788824	-	376	HCON_00015260;	exon
hco_circ_00005297	chr1	21788502	21791437	-	492	n/a	intergenic
hco_circ_00005304	chr1	21802538	21803490	-	349	n/a	intergenic
hco_circ_00005308	chr1	21803398	21834076	-	604	n/a	intergenic
hco_circ_00005311	chr1	21833713	21834076	-	257	n/a	intergenic
hco_circ_00005312	chr1	21857979	21858551	-	407	n/a	intergenic
hco_circ_00005313	chr1	21885286	21893270	-	402	n/a	intergenic
hco_circ_00005314	chr1	21892911	21893270	-	258	HCON_00015320;	exon
hco_circ_00005315	chr1	21892911	21894773	-	279	HCON_00015320;	exon
hco_circ_00005318	chr1	21981490	21981772	-	226	HCON_00015350;	exon
hco_circ_00005319	chr1	21981490	21983276	-	553	n/a	intergenic
hco_circ_00005320	chr1	21982698	21983276	-	327	n/a	intergenic
hco_circ_00005321	chr1	21985008	21986810	+	275	n/a	intergenic
hco_circ_00005323	chr1	22027964	22029087	-	468	n/a	intergenic
hco_circ_00005326	chr1	22047979	22048605	-	435	n/a	intergenic
hco_circ_00005327	chr1	22047979	22048608	-	403	n/a	intergenic
hco_circ_00005330	chr1	22063271	22065420	+	140	HCON_00015420;	intron
hco_circ_00005332	chr1	22066930	22068026	+	595	HCON_00015430;	exon
hco_circ_00005339	chr1	22076814	22077117	+	197	HCON_00015430;	exon
hco_circ_00005346	chr1	22097432	22098349	+	482	HCON_00015450;	exon
hco_circ_00005349	chr1	22117021	22117609	-	324	HCON_00015470;	exon
hco_circ_00005351	chr1	22117021	22119825	-	301	HCON_00015470;	exon
hco_circ_00005353	chr1	22119490	22119825	-	237	HCON_00015470;	exon
hco_circ_00005356	chr1	22124209	22125297	-	340	HCON_00015470;	exon
hco_circ_00005357	chr1	22124209	22126607	-	501	n/a	intergenic
hco_circ_00005360	chr1	22149263	22152503	-	185	HCON_00015480;	exon
hco_circ_00005362	chr1	22151251	22151585	-	271	HCON_00015480;	exon
hco_circ_00005364	chr1	22152411	22159140	-	425	HCON_00015480;	exon
hco_circ_00005369	chr1	22158867	22160648	-	379	HCON_00015480;	intron
hco_circ_00005371	chr1	22167598	22168477	-	397	HCON_00015500;	exon
hco_circ_00005377	chr1	22180999	22181660	-	62	HCON_00015500;	exon
hco_circ_00005381	chr1	22240669	22241309	-	458	HCON_00015510;	exon
hco_circ_00005388	chr1	22284105	22285430	-	241	HCON_00015520;	exon
hco_circ_00005398	chr1	22320116	22320832	+	287	HCON_00015550;	exon
hco_circ_00005403	chr1	22322093	22323169	+	339	HCON_00015550;	exon
hco_circ_00005408	chr1	22325288	22326664	+	527	HCON_00015550;	exon
hco_circ_00005413	chr1	22332273	22333340	-	437	HCON_00015560;	exon
hco_circ_00005414	chr1	22337083	22339840	+	137	HCON_00015570;	exon
hco_circ_00005415	chr1	22339535	22339840	+	305	HCON_00015570;	exon
hco_circ_00005416	chr1	22340959	22341454	+	418	HCON_00015570;	exon
hco_circ_00005422	chr1	22361116	22362462	-	406	HCON_00015620;	exon
hco_circ_00005425	chr1	22385322	22417871	-	265	n/a	intergenic
hco_circ_00005427	chr1	22393656	22397176	+	323	HCON_00015640;	exon
hco_circ_00005433	chr1	22397056	22397929	+	345	HCON_00015640;	exon
hco_circ_00005440	chr1	22406194	22406685	+	333	HCON_00015640;	exon
hco_circ_00005441	chr1	22406194	22407522	+	586	HCON_00015640;	exon
hco_circ_00005443	chr1	22407208	22408895	+	198	HCON_00015640;	exon
hco_circ_00005445	chr1	22408435	22417871	-	533	n/a	intergenic
hco_circ_00005447	chr1	22409340	22410037	+	343	HCON_00015640;	exon
hco_circ_00005450	chr1	22417218	22417871	-	459	n/a	intergenic
hco_circ_00005454	chr1	22417226	22417871	-	451	n/a	intergenic
hco_circ_00005455	chr1	22417226	22422429	-	622	n/a	intergenic
hco_circ_00005460	chr1	22458918	22460211	-	218	HCON_00015680;	exon
hco_circ_00005463	chr1	22458918	22466401	-	280	HCON_00015680;	intron
hco_circ_00005464	chr1	22459913	22460211	-	218	HCON_00015680;	exon
hco_circ_00005465	chr1	22459913	22461956	-	411	HCON_00015680;	exon
hco_circ_00005469	chr1	22460857	22462866	-	504	HCON_00015680;	exon
hco_circ_00005475	chr1	22463725	22464646	-	386	HCON_00015680;	exon
hco_circ_00005476	chr1	22463725	22466401	-	473	HCON_00015680;	intron
hco_circ_00005484	chr1	22466247	22468136	-	266	HCON_00015680;	intron
hco_circ_00005485	chr1	22466247	22469527	-	86	HCON_00015680;	intron
hco_circ_00005486	chr1	22467831	22468899	-	214	HCON_00015680;	intron
hco_circ_00005496	chr1	22469262	22470476	-	428	HCON_00015680;	exon
hco_circ_00005497	chr1	22469262	22470959	-	561	n/a	intergenic
hco_circ_00005498	chr1	22469262	22470965	-	345	n/a	intergenic
hco_circ_00005500	chr1	22470197	22470476	-	222	HCON_00015680;	exon
hco_circ_00005510	chr1	22582630	22583416	+	462	HCON_00015770;	intron
hco_circ_00005513	chr1	22584450	22586384	+	420	HCON_00015770;	exon
hco_circ_00005515	chr1	22600261	22600504	+	187	n/a	intergenic
hco_circ_00005519	chr1	22607474	22607904	-	290	HCON_00015790;	intron
hco_circ_00005520	chr1	22609829	22611037	-	525	HCON_00015790;	exon
hco_circ_00005526	chr1	22638956	22645074	-	507	HCON_00015810;	intron
hco_circ_00005527	chr1	22638956	22645080	-	1111	HCON_00015810;	intron
hco_circ_00005528	chr1	22638956	22647632	-	473	HCON_00015810;	intron
hco_circ_00005538	chr1	22676764	22677176	-	272	HCON_00015830;	exon
hco_circ_00005539	chr1	22682014	22682430	+	283	HCON_00015840;	intron
hco_circ_00005541	chr1	22682032	22682430	+	265	HCON_00015840;	exon
hco_circ_00005543	chr1	22689417	22690164	-	378	HCON_00191740;	exon
hco_circ_00005544	chr1	22691325	22694585	-	202	HCON_00015850;	exon
hco_circ_00005546	chr1	22691516	22694585	-	335	HCON_00015850;	exon
hco_circ_00005551	chr1	22748765	22750626	+	331	n/a	intergenic
hco_circ_00005561	chr1	22750306	22752540	+	281	HCON_00015910;	intron
hco_circ_00005566	chr1	22788251	22788617	+	295	n/a	intergenic
hco_circ_00005567	chr1	22805884	22812564	+	180	n/a	intergenic
hco_circ_00005573	chr1	22848845	22851002	+	290	n/a	intergenic
hco_circ_00005586	chr1	23031819	23034250	-	421	HCON_00016230;	exon
hco_circ_00005588	chr1	23033351	23034250	-	276	HCON_00016230;	exon
hco_circ_00005590	chr1	23033351	23037469	-	112	HCON_00016230;	exon
hco_circ_00005592	chr1	23035922	23037469	-	221	HCON_00016230;	exon
hco_circ_00005596	chr1	23042180	23042587	+	407	HCON_00192720;	exon
hco_circ_00005597	chr1	23047165	23049104	-	312	HCON_00016230;	exon
hco_circ_00005598	chr1	23047165	23050410	-	245	HCON_00016230;	exon
hco_circ_00005599	chr1	23047165	23051092	-	503	HCON_00016230;	exon
hco_circ_00005601	chr1	23051722	23052817	+	260	HCON_00016240;	exon
hco_circ_00005605	chr1	23052719	23055736	+	362	HCON_00016240;	exon
hco_circ_00005606	chr1	23052719	23058863	+	153	n/a	intergenic
hco_circ_00005607	chr1	23055154	23056161	+	285	HCON_00016240;	exon
hco_circ_00005609	chr1	23066881	23068672	+	284	n/a	intergenic
hco_circ_00005620	chr1	23122179	23123742	+	248	HCON_00016280;	exon
hco_circ_00005626	chr1	23124612	23125377	+	237	HCON_00016280;	exon
hco_circ_00005627	chr1	23124612	23125975	+	408	HCON_00016280;	exon
hco_circ_00005629	chr1	23127921	23128912	+	357	HCON_00016280;	exon
hco_circ_00005630	chr1	23128580	23128912	+	277	HCON_00016280;	exon
hco_circ_00005632	chr1	23208096	23208347	+	251	n/a	intergenic
hco_circ_00005641	chr1	23215429	23216755	-	403	HCON_00016390;	exon
hco_circ_00005642	chr1	23215429	23218079	-	128	HCON_00016390;	exon
hco_circ_00005643	chr1	23216433	23216755	-	267	HCON_00016390;	exon
hco_circ_00005644	chr1	23216433	23218079	-	226	HCON_00016390;	exon
hco_circ_00005650	chr1	23258061	23258450	+	295	HCON_00016430;	exon
hco_circ_00005654	chr1	23274120	23275903	+	135	HCON_00016430;	exon
hco_circ_00005655	chr1	23274120	23277255	+	366	HCON_00016430;	exon
hco_circ_00005656	chr1	23274120	23278042	+	467	HCON_00016430;	exon
hco_circ_00005657	chr1	23274120	23278455	+	398	HCON_00016430;	exon
hco_circ_00005664	chr1	23277941	23279443	+	492	HCON_00016430;	exon
hco_circ_00005667	chr1	23278141	23278455	+	242	HCON_00016430;	exon
hco_circ_00005668	chr1	23278141	23279443	+	391	HCON_00016430;	exon
hco_circ_00005671	chr1	23331272	23335210	+	299	n/a	intergenic
hco_circ_00005677	chr1	23349165	23349573	-	277	HCON_00016480;	exon
hco_circ_00005688	chr1	23389354	23390637	-	324	HCON_00016520;	exon
hco_circ_00005693	chr1	23398873	23399817	-	244	HCON_00016530;	exon
hco_circ_00005696	chr1	23445560	23447869	+	489	HCON_00016540;	exon
hco_circ_00005698	chr1	23447718	23448810	+	295	HCON_00016540;	exon
hco_circ_00005704	chr1	23497116	23497729	+	147	HCON_00016560;	exon
hco_circ_00005705	chr1	23588427	23589048	-	220	HCON_00016620;	exon
hco_circ_00005710	chr1	23589909	23591289	-	384	HCON_00016620;	exon
hco_circ_00005722	chr1	23622255	23622641	-	331	HCON_00016630;	exon
hco_circ_00005723	chr1	23622255	23624394	-	355	HCON_00016630;	exon
hco_circ_00005726	chr1	23631043	23631923	-	324	HCON_00016630;	exon
hco_circ_00005734	chr1	23703313	23706376	-	258	HCON_00016660;	exon
hco_circ_00005742	chr1	23704745	23705744	-	353	HCON_00016660;	exon
hco_circ_00005748	chr1	23707700	23710458	-	321	HCON_00016660;	exon
hco_circ_00005750	chr1	23709405	23710458	-	609	HCON_00016660;	exon
hco_circ_00005754	chr1	23739792	23742811	-	172	HCON_00016670;	exon
hco_circ_00005755	chr1	23740343	23741793	-	412	HCON_00016670;	exon
hco_circ_00005756	chr1	23740343	23742811	-	512	HCON_00016670;	exon
hco_circ_00005759	chr1	23741171	23742811	-	308	HCON_00016670;	exon
hco_circ_00005772	chr1	23778582	23787732	+	223	n/a	intergenic
hco_circ_00005774	chr1	23781481	23782593	+	306	HCON_00016690;	exon
hco_circ_00005777	chr1	23788848	23790824	+	514	HCON_00016700;	exon
hco_circ_00005779	chr1	23793818	23794903	+	256	HCON_00016700;	exon
hco_circ_00005782	chr1	23800471	23800790	+	263	HCON_00016700;	exon
hco_circ_00005784	chr1	23823234	23824044	+	330	HCON_00016720;	exon
hco_circ_00005786	chr1	23823234	23825023	+	227	HCON_00016720;	exon
hco_circ_00005788	chr1	23846843	23848157	+	221	HCON_00016740;	exon
hco_circ_00005794	chr1	23850492	23852150	+	103	HCON_00016740;	exon
hco_circ_00005797	chr1	23856869	23857195	+	268	HCON_00016750;	exon
hco_circ_00005804	chr1	23904645	23905970	+	403	HCON_00016790;	exon
hco_circ_00005805	chr1	23904645	23906496	+	546	HCON_00016790;	exon
hco_circ_00005806	chr1	23915047	23915415	+	274	n/a	intergenic
hco_circ_00005808	chr1	23970582	23971929	+	330	HCON_00016860;	exon
hco_circ_00005812	chr1	23977603	23978289	-	244	HCON_00016870;	exon
hco_circ_00005813	chr1	23977603	23978778	-	494	HCON_00016870;	exon
hco_circ_00005815	chr1	23978143	23978632	-	358	HCON_00016870;	exon
hco_circ_00005816	chr1	23978143	23978778	-	459	HCON_00016870;	exon
hco_circ_00005817	chr1	23978143	23982546	-	358	HCON_00016870;	exon
hco_circ_00005821	chr1	23980223	23982546	-	261	HCON_00016870;	exon
hco_circ_00005825	chr1	24030122	24032001	-	740	n/a	intergenic
hco_circ_00005827	chr1	24031014	24032001	-	671	n/a	intergenic
hco_circ_00005828	chr1	24031644	24032001	-	300	n/a	intergenic
hco_circ_00005829	chr1	24033746	24035862	-	486	HCON_00016890;	exon
hco_circ_00005833	chr1	24045981	24046875	-	297	HCON_00016910;	exon
hco_circ_00005835	chr1	24092449	24093258	-	317	HCON_00016970;	exon
hco_circ_00005842	chr1	24163251	24165262	-	467	HCON_00017000;	exon
hco_circ_00005849	chr1	24167412	24169619	-	309	HCON_00017000;	exon
hco_circ_00005852	chr1	24175541	24175861	-	267	HCON_00017000;	exon
hco_circ_00005863	chr1	24294271	24295234	+	293	HCON_00017040;	exon
hco_circ_00005869	chr1	24324133	24326213	+	274	n/a	intergenic
hco_circ_00005874	chr1	24326120	24328303	+	196	HCON_00017060;	exon
hco_circ_00005882	chr1	24353688	24354061	-	265	HCON_00017090;	exon
hco_circ_00005888	chr1	24355575	24355932	-	277	n/a	intergenic
hco_circ_00005894	chr1	24357854	24358152	-	240	HCON_00017100;	exon
hco_circ_00005897	chr1	24357854	24360310	-	659	HCON_00017100;	exon
hco_circ_00005898	chr1	24357854	24362224	-	304	HCON_00017100;	exon
hco_circ_00005901	chr1	24359472	24360310	-	311	HCON_00017100;	exon
hco_circ_00005902	chr1	24359472	24363086	-	664	HCON_00017100;	exon
hco_circ_00005904	chr1	24361833	24362224	-	288	HCON_00017100;	exon
hco_circ_00005906	chr1	24415450	24417974	-	317	HCON_00017190;	exon
hco_circ_00005909	chr1	24417489	24417974	-	89	HCON_00017190;	exon
hco_circ_00005912	chr1	24430007	24432565	-	465	HCON_00017200;	exon
hco_circ_00005914	chr1	24430007	24433934	-	522	HCON_00017200;	exon
hco_circ_00005915	chr1	24430007	24434704	-	406	HCON_00017200;	exon
hco_circ_00005918	chr1	24432146	24433934	-	421	HCON_00017200;	exon
hco_circ_00005920	chr1	24433259	24433934	-	359	HCON_00017200;	exon
hco_circ_00005926	chr1	24521590	24522846	+	326	HCON_00017250;	exon
hco_circ_00005932	chr1	24526879	24530116	+	479	HCON_00017250;	exon
hco_circ_00005935	chr1	24557742	24564996	-	92	n/a	intergenic
hco_circ_00005938	chr1	24580000	24581154	-	560	HCON_00017310;	exon
hco_circ_00005941	chr1	24583701	24586219	-	272	HCON_00017310;	exon
hco_circ_00005950	chr1	24650379	24653343	+	442	HCON_00017340;	exon
hco_circ_00005968	chr1	24702441	24703084	+	254	HCON_00017370;	exon
hco_circ_00005972	chr1	24704354	24706903	+	272	HCON_00017370;	exon
hco_circ_00005973	chr1	24706450	24706903	+	337	HCON_00017370;	exon
hco_circ_00005975	chr1	24710116	24711637	+	137	HCON_00017370;	exon
hco_circ_00005982	chr1	24748319	24756074	+	485	HCON_00017390;	exon
hco_circ_00005984	chr1	24753947	24756074	+	399	HCON_00017390;	exon
hco_circ_00005985	chr1	24753947	24762524	+	279	HCON_00017390;	exon
hco_circ_00005986	chr1	24755293	24756074	+	257	HCON_00017390;	exon
hco_circ_00005990	chr1	24768181	24770883	-	119	n/a	intergenic
hco_circ_00005993	chr1	24791100	24792496	+	75	HCON_00017410;	exon
hco_circ_00005996	chr1	24791395	24792496	+	66	HCON_00017410;	exon
hco_circ_00005999	chr1	24791998	24792496	+	296	HCON_00017410;	exon
hco_circ_00006014	chr1	24810863	24812743	-	516	n/a	intergenic
hco_circ_00006024	chr1	24824615	24826646	-	247	HCON_00017430;	exon
hco_circ_00006026	chr1	24824890	24825493	-	222	HCON_00017430;	exon
hco_circ_00006033	chr1	24845792	24855201	-	453	HCON_00017450;	exon
hco_circ_00006035	chr1	24845853	24855201	-	72	HCON_00017450;	exon
hco_circ_00006039	chr1	24850854	24855201	-	239	HCON_00017450;	intron
hco_circ_00006042	chr1	24854960	24866860	-	288	HCON_00017450;	exon
hco_circ_00006049	chr1	24866740	24870263	-	235	HCON_00017450;	exon
hco_circ_00006050	chr1	24866740	24879611	-	553	n/a	intergenic
hco_circ_00006051	chr1	24866740	24879627	-	1107	n/a	intergenic
hco_circ_00006053	chr1	24868279	24870263	-	357	HCON_00017450;	exon
hco_circ_00006054	chr1	24868279	24879627	-	407	n/a	intergenic
hco_circ_00006059	chr1	24872243	24879611	-	395	n/a	intergenic
hco_circ_00006060	chr1	24872243	24879627	-	630	n/a	intergenic
hco_circ_00006066	chr1	24877208	24879627	-	453	n/a	intergenic
hco_circ_00006070	chr1	24882678	24885487	-	321	HCON_00017460;	exon
hco_circ_00006076	chr1	24889664	24890744	-	276	HCON_00017460;	exon
hco_circ_00006091	chr1	24933448	24935189	+	563	HCON_00017490;	exon
hco_circ_00006092	chr1	24933448	24935809	+	648	HCON_00017490;	exon
hco_circ_00006096	chr1	24935724	24938338	+	326	HCON_00017490;	exon
hco_circ_00006097	chr1	24938042	24938338	+	241	HCON_00017490;	exon
hco_circ_00006104	chr1	24991080	24991549	-	320	HCON_00017570;	exon
hco_circ_00006105	chr1	25010896	25011436	-	434	HCON_00017580;	exon
hco_circ_00006106	chr1	25010896	25011860	-	739	HCON_00017580;	exon
hco_circ_00006107	chr1	25024724	25025605	+	579	n/a	intergenic
hco_circ_00006109	chr1	25025158	25025605	+	256	HCON_00017590;	exon
hco_circ_00006110	chr1	25025158	25027498	+	83	HCON_00017590;	exon
hco_circ_00006111	chr1	25027179	25027498	+	245	HCON_00017590;	exon
hco_circ_00006114	chr1	25032485	25032857	+	253	HCON_00017590;	exon
hco_circ_00006115	chr1	25032485	25033057	+	338	HCON_00017590;	exon
hco_circ_00006119	chr1	25082042	25086660	+	285	HCON_00017660;	exon
hco_circ_00006121	chr1	25086147	25086660	+	332	HCON_00017660;	exon
hco_circ_00006122	chr1	25086147	25091412	+	575	HCON_00017660;	exon
hco_circ_00006123	chr1	25086147	25093387	+	652	HCON_00017660;	exon
hco_circ_00006124	chr1	25089843	25091412	+	243	HCON_00017660;	exon
hco_circ_00006128	chr1	25091301	25096517	+	333	n/a	intergenic
hco_circ_00006135	chr1	25104114	25109794	+	273	HCON_00017670;	exon
hco_circ_00006136	chr1	25108185	25109794	+	430	HCON_00017670;	exon
hco_circ_00006140	chr1	25116197	25116815	+	225	HCON_00017680;	exon
hco_circ_00006141	chr1	25117434	25118720	+	564	HCON_00017680;	exon
hco_circ_00006153	chr1	25126843	25130931	-	337	HCON_00017700;	exon
hco_circ_00006154	chr1	25126843	25130940	-	346	HCON_00017700;	intron
hco_circ_00006167	chr1	25177407	25180813	+	307	n/a	intergenic
hco_circ_00006170	chr1	25178880	25179219	-	339	n/a	intergenic
hco_circ_00006171	chr1	25178962	25179219	-	257	n/a	intergenic
hco_circ_00006173	chr1	25180447	25191103	+	345	HCON_00017720;	exon
hco_circ_00006175	chr1	25188069	25191103	+	280	HCON_00017720;	exon
hco_circ_00006177	chr1	25191029	25196842	+	386	n/a	intergenic
hco_circ_00006178	chr1	25196415	25196842	+	312	n/a	intergenic
hco_circ_00006179	chr1	25234350	25240154	+	250	HCON_00017730;	exon
hco_circ_00006190	chr1	25283523	25285342	-	334	HCON_00017770;	exon
hco_circ_00006192	chr1	25284664	25285342	-	253	HCON_00017770;	exon
hco_circ_00006193	chr1	25284664	25286069	-	520	HCON_00017770;	exon
hco_circ_00006201	chr1	25375394	25377861	+	275	n/a	intergenic
hco_circ_00006202	chr1	25375394	25378636	+	536	n/a	intergenic
hco_circ_00006206	chr1	25377510	25377861	+	254	HCON_00017820;	exon
hco_circ_00006223	chr1	25403735	25404561	+	569	n/a	intergenic
hco_circ_00006229	chr1	25426167	25433790	-	392	HCON_00017880;	exon
hco_circ_00006233	chr1	25446307	25452527	+	294	HCON_00017900;	exon
hco_circ_00006238	chr1	25465121	25465525	+	247	HCON_00017910;	intron
hco_circ_00006239	chr1	25465121	25465680	+	338	HCON_00017910;	exon
hco_circ_00006240	chr1	25465121	25469276	+	405	HCON_00017910;	exon
hco_circ_00006241	chr1	25465121	25469714	+	728	HCON_00017910;	exon
hco_circ_00006242	chr1	25465121	25472811	+	477	HCON_00017910;	exon
hco_circ_00006245	chr1	25468984	25469714	+	390	HCON_00017910;	exon
hco_circ_00006251	chr1	25472434	25474308	+	348	HCON_00017910;	exon
hco_circ_00006254	chr1	25485204	25485714	-	378	HCON_00017920;	exon
hco_circ_00006255	chr1	25485204	25486022	-	476	n/a	intergenic
hco_circ_00006262	chr1	25511835	25514609	-	528	HCON_00017950;	exon
hco_circ_00006264	chr1	25514279	25514609	-	273	HCON_00017950;	exon
hco_circ_00006265	chr1	25514279	25518228	-	369	HCON_00017950;	exon
hco_circ_00006266	chr1	25517889	25518228	-	243	HCON_00017950;	exon
hco_circ_00006273	chr1	25523828	25524233	-	284	HCON_00017950;	exon
hco_circ_00006283	chr1	25532897	25535116	-	282	HCON_00017950;	intron
hco_circ_00006287	chr1	25565161	25565629	-	335	HCON_00017970;	exon
hco_circ_00006293	chr1	25634819	25635269	-	276	HCON_00018020;	exon
hco_circ_00006296	chr1	25638125	25639061	-	339	HCON_00018020;	exon
hco_circ_00006314	chr1	25767168	25768037	-	326	n/a	intergenic
hco_circ_00006316	chr1	25772369	25774474	-	244	HCON_00018140;	exon
hco_circ_00006317	chr1	25780921	25783222	-	76	HCON_00018150;	exon
hco_circ_00006318	chr1	25780921	25785145	-	227	HCON_00018150;	exon
hco_circ_00006320	chr1	25783146	25785145	-	227	HCON_00018150;	exon
hco_circ_00006324	chr1	25793460	25793896	-	297	HCON_00018150;	exon
hco_circ_00006328	chr1	25797505	25798062	-	364	HCON_00018150;	exon
hco_circ_00006330	chr1	25797505	25810704	-	279	HCON_00018150;	exon
hco_circ_00006332	chr1	25802869	25809637	-	413	HCON_00018150;	exon
hco_circ_00006334	chr1	25802869	25811496	-	613	HCON_00018150;	exon
hco_circ_00006335	chr1	25802869	25816590	-	293	HCON_00018150;	exon
hco_circ_00006339	chr1	25808668	25809637	-	311	HCON_00018150;	exon
hco_circ_00006343	chr1	25809367	25810704	-	447	HCON_00018150;	exon
hco_circ_00006345	chr1	25811060	25816590	-	430	HCON_00018150;	exon
hco_circ_00006347	chr1	25816493	25824995	-	487	HCON_00018150;	exon
hco_circ_00006348	chr1	25816493	25825009	-	361	HCON_00018150;	intron
hco_circ_00006350	chr1	25816493	25830437	-	550	HCON_00018150;	exon
hco_circ_00006353	chr1	25824484	25824995	-	390	HCON_00018150;	exon
hco_circ_00006354	chr1	25824484	25825009	-	404	HCON_00018150;	intron
hco_circ_00006355	chr1	25824484	25829508	-	506	HCON_00018150;	exon
hco_circ_00006356	chr1	25824484	25830437	-	801	HCON_00018150;	exon
hco_circ_00006357	chr1	25824484	25834124	-	402	HCON_00018150;	exon
hco_circ_00006363	chr1	25824926	25830437	-	160	HCON_00018150;	exon
hco_circ_00006365	chr1	25829144	25830437	-	411	HCON_00018150;	exon
hco_circ_00006366	chr1	25829144	25834124	-	187	HCON_00018150;	exon
hco_circ_00006368	chr1	25829180	25830437	-	375	HCON_00018150;	exon
hco_circ_00006377	chr1	25833512	25834124	-	418	HCON_00018150;	exon
hco_circ_00006378	chr1	25833512	25835634	-	372	HCON_00018150;	exon
hco_circ_00006381	chr1	25833788	25834124	-	258	HCON_00018150;	exon
hco_circ_00006384	chr1	25837944	25838917	-	439	HCON_00018150;	exon
hco_circ_00006386	chr1	25837944	25846365	-	280	n/a	intergenic
hco_circ_00006387	chr1	25838460	25838917	-	267	HCON_00018150;	exon
hco_circ_00006388	chr1	25838750	25845993	-	279	n/a	intergenic
hco_circ_00006389	chr1	25842457	25842940	-	273	n/a	intergenic
hco_circ_00006390	chr1	25842457	25846365	-	577	n/a	intergenic
hco_circ_00006391	chr1	25842457	25852668	-	142	n/a	intergenic
hco_circ_00006392	chr1	25845881	25846365	-	304	n/a	intergenic
hco_circ_00006394	chr1	25854419	25854874	-	260	HCON_00192840;	exon
hco_circ_00006396	chr1	25856436	25856910	-	273	HCON_00192840;	exon
hco_circ_00006398	chr1	25856772	25858239	-	160	HCON_00192840;	exon
hco_circ_00006399	chr1	25858079	25860258	-	417	HCON_00192840;	exon
hco_circ_00006403	chr1	25860669	25861121	-	180	HCON_00192840;	exon
hco_circ_00006406	chr1	25864357	25865068	-	282	HCON_00192840;	exon
hco_circ_00006407	chr1	25864357	25868753	-	319	HCON_00192840;	exon
hco_circ_00006414	chr1	25868630	25873129	-	443	HCON_00192840;	exon
hco_circ_00006416	chr1	25868630	25878464	-	363	HCON_00192840;	exon
hco_circ_00006417	chr1	25872121	25872321	-	200	HCON_00192840;	intron
hco_circ_00006423	chr1	25872273	25873129	-	368	HCON_00192840;	intron
hco_circ_00006424	chr1	25872672	25873129	-	402	HCON_00192840;	exon
hco_circ_00006425	chr1	25872672	25876175	-	213	HCON_00192840;	exon
hco_circ_00006427	chr1	25872674	25873129	-	318	HCON_00192840;	exon
hco_circ_00006429	chr1	25875614	25876175	-	370	HCON_00192840;	exon
hco_circ_00006430	chr1	25875614	25878464	-	480	HCON_00192840;	exon
hco_circ_00006435	chr1	25890644	25904016	+	343	n/a	intergenic
hco_circ_00006437	chr1	25890644	25907776	+	442	n/a	intergenic
hco_circ_00006438	chr1	25890644	25916655	+	171	n/a	intergenic
hco_circ_00006441	chr1	25896207	25907776	+	349	HCON_00018170;	exon
hco_circ_00006443	chr1	25896207	25916655	+	78	n/a	intergenic
hco_circ_00006445	chr1	25899005	25904016	+	250	HCON_00018170;	exon
hco_circ_00006447	chr1	25899005	25907776	+	381	HCON_00018170;	exon
hco_circ_00006448	chr1	25899005	25914032	+	658	n/a	intergenic
hco_circ_00006449	chr1	25899005	25916655	+	748	n/a	intergenic
hco_circ_00006450	chr1	25899005	25925059	+	771	n/a	intergenic
hco_circ_00006456	chr1	25903901	25914032	+	523	n/a	intergenic
hco_circ_00006460	chr1	25907645	25914032	+	500	n/a	intergenic
hco_circ_00006461	chr1	25907645	25916655	+	498	n/a	intergenic
hco_circ_00006463	chr1	25907645	25925059	+	297	n/a	intergenic
hco_circ_00006465	chr1	25913002	25914032	+	369	n/a	intergenic
hco_circ_00006471	chr1	25913704	25916655	+	367	n/a	intergenic
hco_circ_00006472	chr1	25913704	25925059	+	450	n/a	intergenic
hco_circ_00006479	chr1	25924804	25934024	+	584	HCON_00018180;	exon
hco_circ_00006480	chr1	25932551	25933039	+	360	HCON_00018180;	exon
hco_circ_00006482	chr1	25932551	25935350	+	181	HCON_00018180;	exon
hco_circ_00006483	chr1	25933834	25937621	+	290	HCON_00018180;	exon
hco_circ_00006486	chr1	25948451	25961593	-	278	n/a	intergenic
hco_circ_00006487	chr1	25951050	25961593	-	134	n/a	intergenic
hco_circ_00006489	chr1	25958212	25961593	-	314	HCON_00018200;	exon
hco_circ_00006493	chr1	26023700	26024157	+	348	HCON_00018240;	exon
hco_circ_00006494	chr1	26023700	26025147	+	419	HCON_00018240;	exon
hco_circ_00006496	chr1	26023700	26029372	+	374	HCON_00018240;	exon
hco_circ_00006508	chr1	26136268	26137600	+	252	HCON_00018330;	exon
hco_circ_00006511	chr1	26136268	26140801	+	604	HCON_00018330;	exon
hco_circ_00006513	chr1	26137504	26140801	+	96	HCON_00018330;	exon
hco_circ_00006526	chr1	26158346	26165014	+	333	HCON_00018340;	exon
hco_circ_00006527	chr1	26158346	26172052	+	549	HCON_00018340;	exon
hco_circ_00006530	chr1	26163562	26172052	+	287	HCON_00018340;	exon
hco_circ_00006534	chr1	26187864	26195373	+	266	n/a	intergenic
hco_circ_00006536	chr1	26328773	26335013	+	324	HCON_00018490;	exon
hco_circ_00006537	chr1	26328773	26340708	+	615	HCON_00018490;	exon
hco_circ_00006539	chr1	26334915	26340708	+	224	HCON_00018490;	exon
hco_circ_00006540	chr1	26340059	26340708	+	248	HCON_00018490;	intron
hco_circ_00006543	chr1	26340161	26340708	+	388	HCON_00018490;	exon
hco_circ_00006545	chr1	26340181	26344373	-	98	HCON_00018490;	intron
hco_circ_00006546	chr1	26343059	26343418	+	302	HCON_00018490;	intron
hco_circ_00006547	chr1	26344038	26344373	-	234	HCON_00018490;	intron
hco_circ_00006550	chr1	26351156	26351637	-	310	HCON_00018500;	exon
hco_circ_00006552	chr1	26355291	26356966	-	609	HCON_00018500;	exon
hco_circ_00006555	chr1	26355753	26356132	-	322	HCON_00018500;	exon
hco_circ_00006558	chr1	26358919	26362894	-	210	HCON_00018500;	exon
hco_circ_00006562	chr1	26360560	26360907	-	205	HCON_00018500;	exon
hco_circ_00006566	chr1	26361434	26362894	-	185	HCON_00018500;	exon
hco_circ_00006569	chr1	26363700	26364006	-	249	HCON_00018500;	exon
hco_circ_00006576	chr1	26572593	26574942	-	254	HCON_00018620;	exon
hco_circ_00006588	chr1	26763227	26763495	-	215	HCON_00018720;	exon
hco_circ_00006595	chr1	26840427	26842340	-	297	HCON_00018760;	exon
hco_circ_00006598	chr1	26872723	26880704	+	142	HCON_00018780;	exon
hco_circ_00006603	chr1	26880111	26880704	+	272	HCON_00018780;	exon
hco_circ_00006608	chr1	26886616	26889430	+	166	HCON_00018780;	exon
hco_circ_00006613	chr1	26888178	26889064	+	376	HCON_00018780;	exon
hco_circ_00006614	chr1	26888178	26889430	+	359	HCON_00018780;	exon
hco_circ_00006618	chr1	26888178	26898545	+	286	HCON_00018780;	exon
hco_circ_00006627	chr1	26893361	26894852	+	351	HCON_00018780;	exon
hco_circ_00006630	chr1	26895667	26896889	+	409	HCON_00018780;	exon
hco_circ_00006633	chr1	26898175	26898545	+	245	HCON_00018780;	exon
hco_circ_00006635	chr1	26898175	26899990	+	444	HCON_00018780;	exon
hco_circ_00006637	chr1	26926349	26927134	-	393	HCON_00018800;	exon
hco_circ_00006643	chr1	26947259	26952132	-	218	n/a	intergenic
hco_circ_00006644	chr1	26948118	26949081	-	205	HCON_00018830;	exon
hco_circ_00006645	chr1	26948118	26949327	-	293	HCON_00018830;	exon
hco_circ_00006647	chr1	26964673	26965160	-	343	HCON_00192870;	exon
hco_circ_00006649	chr1	26964673	26974279	-	409	HCON_00192870;	exon
hco_circ_00006650	chr1	26964673	26976148	-	453	HCON_00192870;	exon
hco_circ_00006652	chr1	26976631	26976919	+	288	HCON_00192870;	intron
hco_circ_00006653	chr1	26992741	27001158	-	453	n/a	intergenic
hco_circ_00006655	chr1	26995439	26997865	-	126	HCON_00018890;	exon
hco_circ_00006659	chr1	27036646	27040075	-	118	n/a	intergenic
hco_circ_00006660	chr1	27070170	27071735	+	282	HCON_00018940;	exon
hco_circ_00006661	chr1	27094115	27094515	-	152	HCON_00018970;	exon
hco_circ_00006662	chr1	27099406	27099872	-	364	HCON_00018970;	exon
hco_circ_00006664	chr1	27131241	27132352	-	152	HCON_00018980;	exon
hco_circ_00006665	chr1	27133627	27135976	-	217	HCON_00018980;	exon
hco_circ_00006666	chr1	27133627	27138892	-	178	HCON_00018980;	exon
hco_circ_00006667	chr1	27141572	27141874	-	129	HCON_00018980;	exon
hco_circ_00006668	chr1	27148263	27151978	-	153	HCON_00018980;	exon
hco_circ_00006670	chr1	27207762	27208204	-	315	HCON_00019010;	exon
hco_circ_00006672	chr1	27207762	27214986	-	242	n/a	intergenic
hco_circ_00006675	chr1	27213619	27214986	-	388	n/a	intergenic
hco_circ_00006677	chr1	27213619	27221404	-	725	n/a	intergenic
hco_circ_00006678	chr1	27213619	27223084	-	630	n/a	intergenic
hco_circ_00006682	chr1	27220480	27220945	-	303	HCON_00019030;	exon
hco_circ_00006683	chr1	27220480	27221404	-	457	HCON_00019030;	exon
hco_circ_00006684	chr1	27220480	27223084	-	429	HCON_00019030;	intron
hco_circ_00006686	chr1	27226523	27229716	-	378	n/a	intergenic
hco_circ_00006687	chr1	27227854	27228189	-	216	HCON_00019030;	exon
hco_circ_00006690	chr1	27229422	27230016	-	314	HCON_00019040;	exon
hco_circ_00006693	chr1	27243434	27245730	+	466	n/a	intergenic
hco_circ_00006696	chr1	27243441	27245730	+	459	n/a	intergenic
hco_circ_00006697	chr1	27243441	27247589	+	585	n/a	intergenic
hco_circ_00006701	chr1	27245558	27249113	+	450	HCON_00019060;	exon
hco_circ_00006703	chr1	27247463	27250039	+	503	HCON_00019060;	exon
hco_circ_00006711	chr1	27257012	27257445	-	343	HCON_00019070;	exon
hco_circ_00006714	chr1	27282763	27284542	+	433	HCON_00019080;	exon
hco_circ_00006715	chr1	27282763	27285865	+	431	HCON_00019080;	exon
hco_circ_00006716	chr1	27283549	27284542	+	540	HCON_00019080;	exon
hco_circ_00006717	chr1	27283549	27285865	+	347	HCON_00019080;	exon
hco_circ_00006724	chr1	27305872	27312841	+	428	n/a	intergenic
hco_circ_00006726	chr1	27305872	27340031	+	141	n/a	intergenic
hco_circ_00006731	chr1	27310101	27312841	+	334	HCON_00019090;	exon
hco_circ_00006735	chr1	27312703	27340031	+	282	HCON_00019090;	exon
hco_circ_00006739	chr1	27349337	27349778	-	372	HCON_00019100;	exon
hco_circ_00006742	chr1	27404316	27407570	-	147	HCON_00019140;	exon
hco_circ_00006748	chr1	27516292	27522493	+	263	HCON_00019190;	exon
hco_circ_00006752	chr1	27521311	27524592	+	326	HCON_00019190;	exon
hco_circ_00006765	chr1	27567929	27569607	-	534	HCON_00019260;	exon
hco_circ_00006766	chr1	27568876	27569607	-	430	HCON_00019260;	exon
hco_circ_00006767	chr1	27568876	27571168	-	111	HCON_00019260;	exon
hco_circ_00006780	chr1	27580601	27582938	-	311	HCON_00019270;	exon
hco_circ_00006782	chr1	27582141	27582938	-	259	HCON_00019270;	intron
hco_circ_00006796	chr1	27784967	27786210	+	263	HCON_00192900;	intron
hco_circ_00006802	chr1	27788781	27796405	+	301	HCON_00019360;	exon
hco_circ_00006805	chr1	27790287	27790898	+	216	HCON_00019360;	exon
hco_circ_00006808	chr1	27790287	27796405	+	372	HCON_00019360;	exon
hco_circ_00006810	chr1	27790814	27796405	+	542	HCON_00019360;	exon
hco_circ_00006815	chr1	27798702	27799151	+	319	HCON_00019360;	exon
hco_circ_00006817	chr1	27799960	27801167	+	233	HCON_00019360;	exon
hco_circ_00006821	chr1	27802741	27803577	+	342	HCON_00019360;	exon
hco_circ_00006834	chr1	27828636	27829381	+	264	HCON_00019380;	exon
hco_circ_00006852	chr1	27872561	27874179	-	333	HCON_00019410;	exon
hco_circ_00006856	chr1	27899255	27899574	+	264	HCON_00019420;	exon
hco_circ_00006858	chr1	27906332	27908840	+	302	HCON_00019430;	exon
hco_circ_00006862	chr1	27944999	27947642	-	339	HCON_00019470;	exon
hco_circ_00006867	chr1	27996680	27997048	-	276	HCON_00019500;	exon
hco_circ_00006869	chr1	28014761	28015100	-	339	HCON_00019560;	exon
hco_circ_00006871	chr1	28014761	28019375	-	756	HCON_00019560;	exon
hco_circ_00006875	chr1	28019321	28022872	-	276	HCON_00019560;	exon
hco_circ_00006884	chr1	28025816	28028604	-	456	HCON_00019560;	intron
hco_circ_00006885	chr1	28027245	28028604	-	726	HCON_00019560;	exon
hco_circ_00006888	chr1	28030898	28031662	-	594	n/a	intergenic
hco_circ_00006889	chr1	28030898	28034296	-	174	n/a	intergenic
hco_circ_00006892	chr1	28034016	28034296	-	177	n/a	intergenic
hco_circ_00006894	chr1	28034016	28044030	-	177	n/a	intergenic
hco_circ_00006895	chr1	28042931	28044030	-	158	n/a	intergenic
hco_circ_00006896	chr1	28042931	28046573	-	282	n/a	intergenic
hco_circ_00006898	chr1	28065537	28068163	-	576	HCON_00019570;	exon
hco_circ_00006900	chr1	28065537	28072752	-	242	HCON_00019570;	exon
hco_circ_00006901	chr1	28066853	28068163	-	354	HCON_00019570;	exon
hco_circ_00006907	chr1	28068052	28072752	-	225	HCON_00019570;	exon
hco_circ_00006908	chr1	28070633	28071126	-	324	HCON_00019570;	exon
hco_circ_00006909	chr1	28070633	28072752	-	422	HCON_00019570;	exon
hco_circ_00006913	chr1	28100760	28101336	-	453	HCON_00019610;	exon
hco_circ_00006914	chr1	28100760	28101506	-	565	HCON_00019610;	exon
hco_circ_00006922	chr1	28127912	28128557	-	316	HCON_00019650;	exon
hco_circ_00006923	chr1	28128207	28131079	-	354	HCON_00019650;	exon
hco_circ_00006927	chr1	28157562	28164097	-	311	HCON_00019790;	exon
hco_circ_00006935	chr1	28163802	28164097	-	240	HCON_00019790;	exon
hco_circ_00006941	chr1	28173217	28173671	-	269	n/a	intergenic
hco_circ_00006951	chr1	28202781	28204139	+	441	HCON_00019840;	exon
hco_circ_00006955	chr1	28203288	28204139	+	144	HCON_00019840;	exon
hco_circ_00006956	chr1	28203288	28206311	+	257	HCON_00019840;	exon
hco_circ_00006959	chr1	28206198	28210613	+	211	HCON_00019840;	exon
hco_circ_00006960	chr1	28206198	28215891	+	315	HCON_00019840;	exon
hco_circ_00006962	chr1	28206198	28221290	+	414	HCON_00019840;	exon
hco_circ_00006963	chr1	28206198	28225280	+	192	HCON_00019840;	exon
hco_circ_00006967	chr1	28210515	28221290	+	679	HCON_00019840;	exon
hco_circ_00006969	chr1	28215787	28221290	+	186	HCON_00019840;	exon
hco_circ_00006970	chr1	28219755	28220063	+	245	HCON_00019840;	exon
hco_circ_00006971	chr1	28219755	28221290	+	477	HCON_00019840;	exon
hco_circ_00006973	chr1	28219755	28228597	+	245	HCON_00019840;	exon
hco_circ_00006974	chr1	28220918	28221290	+	232	HCON_00019840;	exon
hco_circ_00006976	chr1	28220918	28225280	+	392	HCON_00019840;	exon
hco_circ_00006981	chr1	28243994	28244554	-	314	n/a	intergenic
hco_circ_00006985	chr1	28334057	28335676	-	273	HCON_00019980;	exon
hco_circ_00006987	chr1	28334057	28342504	-	525	HCON_00019980;	exon
hco_circ_00006988	chr1	28335523	28337384	-	364	HCON_00019980;	exon
hco_circ_00006989	chr1	28335523	28342504	-	250	HCON_00019980;	exon
hco_circ_00006991	chr1	28351602	28352119	-	307	HCON_00019990;	exon
hco_circ_00006999	chr1	28428636	28429205	-	330	HCON_00020070;	exon
hco_circ_00007000	chr1	28434191	28435029	+	261	n/a	intergenic
hco_circ_00007001	chr1	28434359	28435029	+	166	HCON_00020080;	exon
hco_circ_00007002	chr1	28443321	28443960	+	431	HCON_00020090;	exon
hco_circ_00007004	chr1	28451433	28452930	-	250	HCON_00020100;	exon
hco_circ_00007006	chr1	28451981	28452930	-	524	HCON_00020100;	exon
hco_circ_00007008	chr1	28452314	28452930	-	411	HCON_00020100;	exon
hco_circ_00007030	chr1	28496010	28513802	+	62	n/a	intergenic
hco_circ_00007031	chr1	28497406	28497917	+	326	n/a	intergenic
hco_circ_00007037	chr1	28513740	28528118	+	392	HCON_00020120;	exon
hco_circ_00007039	chr1	28523096	28528118	+	330	HCON_00020120;	exon
hco_circ_00007043	chr1	28541481	28541965	+	430	n/a	intergenic
hco_circ_00007044	chr1	28550253	28552525	+	338	HCON_00020150;	exon
hco_circ_00007055	chr1	28564101	28565397	+	346	HCON_00020150;	exon
hco_circ_00007058	chr1	28581700	28582133	-	326	HCON_00020160;	exon
hco_circ_00007062	chr1	28583011	28584273	-	508	HCON_00020160;	exon
hco_circ_00007063	chr1	28583011	28588861	-	419	HCON_00020160;	exon
hco_circ_00007066	chr1	28598404	28598813	-	292	HCON_00020160;	exon
hco_circ_00007069	chr1	28600188	28603880	-	108	HCON_00020160;	exon
hco_circ_00007070	chr1	28602183	28603880	-	344	HCON_00020160;	exon
hco_circ_00007072	chr1	28603603	28604616	-	624	n/a	intergenic
hco_circ_00007078	chr1	28637860	28641903	+	259	n/a	intergenic
hco_circ_00007083	chr1	28655445	28659023	+	318	HCON_00020200;	intron
hco_circ_00007090	chr1	28665357	28667433	+	91	n/a	intergenic
hco_circ_00007091	chr1	28665357	28668696	+	115	n/a	intergenic
hco_circ_00007092	chr1	28665647	28667433	+	380	n/a	intergenic
hco_circ_00007094	chr1	28673193	28673857	+	374	HCON_00020220;	exon
hco_circ_00007095	chr1	28701120	28701510	-	334	n/a	intergenic
hco_circ_00007104	chr1	28740617	28741731	-	310	HCON_00020290;	exon
hco_circ_00007105	chr1	28741460	28741731	-	85	HCON_00020290;	exon
hco_circ_00007108	chr1	28743436	28743892	-	346	HCON_00020290;	intron
hco_circ_00007110	chr1	28749121	28749594	-	323	HCON_00020300;	exon
hco_circ_00007111	chr1	28750147	28756128	-	261	HCON_00020300;	exon
hco_circ_00007113	chr1	28752450	28756128	-	90	HCON_00020300;	exon
hco_circ_00007119	chr1	28760081	28763021	-	288	HCON_00020300;	exon
hco_circ_00007122	chr1	28799656	28800409	+	346	HCON_00020330;	exon
hco_circ_00007123	chr1	28799656	28801780	+	349	HCON_00020330;	exon
hco_circ_00007124	chr1	28799656	28801797	+	366	HCON_00020330;	exon
hco_circ_00007127	chr1	28805888	28809888	-	404	HCON_00020340;	intron
hco_circ_00007138	chr1	28872719	28873970	-	352	HCON_00020370;	exon
hco_circ_00007140	chr1	28876632	28877013	-	263	HCON_00020370;	exon
hco_circ_00007141	chr1	28876632	28880036	-	426	HCON_00020370;	exon
hco_circ_00007142	chr1	28876632	28882714	-	329	n/a	intergenic
hco_circ_00007145	chr1	28881536	28882714	-	361	n/a	intergenic
hco_circ_00007146	chr1	28893286	28893741	+	307	HCON_00020380;	exon
hco_circ_00007152	chr1	28896544	28898018	+	212	HCON_00020380;	exon
hco_circ_00007153	chr1	28896544	28899907	+	330	HCON_00020380;	exon
hco_circ_00007154	chr1	28897603	28898018	+	259	HCON_00020380;	exon
hco_circ_00007155	chr1	28897603	28899907	+	414	HCON_00020380;	exon
hco_circ_00007186	chr1	29058711	29059333	-	313	HCON_00020490;	exon
hco_circ_00007192	chr1	29088588	29089749	-	457	HCON_00020540;	exon
hco_circ_00007193	chr1	29089514	29090641	-	383	HCON_00020540;	exon
hco_circ_00007201	chr1	29157835	29159143	+	417	HCON_00020620;	exon
hco_circ_00007204	chr1	29219646	29220068	-	310	HCON_00020700;	exon
hco_circ_00007207	chr1	29220960	29221224	-	204	HCON_00020700;	exon
hco_circ_00007213	chr1	29264314	29266517	-	498	HCON_00020730;	exon
hco_circ_00007214	chr1	29264314	29267496	-	410	HCON_00020730;	exon
hco_circ_00007215	chr1	29266068	29267496	-	388	HCON_00020730;	exon
hco_circ_00007217	chr1	29272419	29274175	-	387	HCON_00020740;	exon
hco_circ_00007218	chr1	29272419	29274578	-	455	HCON_00020740;	exon
hco_circ_00007220	chr1	29274070	29274578	-	173	HCON_00020740;	exon
hco_circ_00007224	chr1	29284222	29286723	-	353	HCON_00020750;	exon
hco_circ_00007225	chr1	29284222	29288585	-	493	n/a	intergenic
hco_circ_00007230	chr1	29287874	29288585	-	137	n/a	intergenic
hco_circ_00007231	chr1	29287874	29291192	-	282	n/a	intergenic
hco_circ_00007232	chr1	29291027	29292964	-	357	n/a	intergenic
hco_circ_00007236	chr1	29302875	29303230	-	255	HCON_00020760;	exon
hco_circ_00007237	chr1	29302875	29305349	-	768	HCON_00020760;	exon
hco_circ_00007238	chr1	29304182	29304671	-	374	HCON_00020760;	exon
hco_circ_00007239	chr1	29304182	29305349	-	513	HCON_00020760;	exon
hco_circ_00007240	chr1	29304182	29307857	-	689	HCON_00020760;	exon
hco_circ_00007244	chr1	29305210	29307857	-	454	HCON_00020760;	exon
hco_circ_00007245	chr1	29305210	29310749	-	225	HCON_00020760;	exon
hco_circ_00007247	chr1	29307488	29307857	-	315	HCON_00020760;	exon
hco_circ_00007248	chr1	29307488	29310749	-	401	HCON_00020760;	exon
hco_circ_00007250	chr1	29310663	29311116	-	394	HCON_00020760;	exon
hco_circ_00007257	chr1	29327988	29329278	-	426	HCON_00020770;	exon
hco_circ_00007259	chr1	29327988	29331946	-	398	HCON_00020770;	exon
hco_circ_00007261	chr1	29329743	29330306	-	206	HCON_00020770;	exon
hco_circ_00007262	chr1	29334554	29335126	-	213	n/a	intergenic
hco_circ_00007263	chr1	29335021	29354148	-	382	n/a	intergenic
hco_circ_00007265	chr1	29353044	29354039	-	528	HCON_00020800;	exon
hco_circ_00007266	chr1	29353044	29355327	-	651	HCON_00020800;	exon
hco_circ_00007267	chr1	29353044	29355348	-	305	n/a	intergenic
hco_circ_00007268	chr1	29353044	29355376	-	534	n/a	intergenic
hco_circ_00007275	chr1	29424090	29424624	-	99	HCON_00020890;	exon
hco_circ_00007283	chr1	29453274	29453570	+	242	HCON_00020920;	exon
hco_circ_00007284	chr1	29489070	29489908	+	202	n/a	intergenic
hco_circ_00007285	chr1	29489070	29491678	+	292	n/a	intergenic
hco_circ_00007286	chr1	29489070	29500365	+	440	n/a	intergenic
hco_circ_00007291	chr1	29513380	29514172	+	513	HCON_00020940;	exon
hco_circ_00007293	chr1	29521054	29521590	-	373	HCON_00020950;	exon
hco_circ_00007294	chr1	29521054	29522501	-	174	HCON_00020950;	exon
hco_circ_00007299	chr1	29524849	29533293	+	241	n/a	intergenic
hco_circ_00007301	chr1	29528291	29532849	+	192	HCON_00020960;	exon
hco_circ_00007306	chr1	29561433	29561871	+	297	HCON_00021010;	exon
hco_circ_00007307	chr1	29561433	29562501	+	454	HCON_00021010;	exon
hco_circ_00007309	chr1	29561433	29564496	+	448	HCON_00021010;	exon
hco_circ_00007310	chr1	29562344	29564496	+	157	HCON_00021010;	exon
hco_circ_00007317	chr1	29588400	29589574	+	276	n/a	intergenic
hco_circ_00007318	chr1	29588400	29590664	+	423	n/a	intergenic
hco_circ_00007322	chr1	29589488	29591749	+	311	HCON_00021020;	exon
hco_circ_00007329	chr1	29593992	29595042	+	332	HCON_00021020;	exon
hco_circ_00007331	chr1	29593992	29597380	+	319	HCON_00021020;	exon
hco_circ_00007333	chr1	29593992	29602690	+	652	HCON_00021020;	exon
hco_circ_00007334	chr1	29594862	29596294	+	346	HCON_00021020;	exon
hco_circ_00007335	chr1	29594862	29597380	+	408	HCON_00021020;	exon
hco_circ_00007337	chr1	29596075	29596294	+	166	HCON_00021020;	exon
hco_circ_00007338	chr1	29596075	29597380	+	228	HCON_00021020;	exon
hco_circ_00007339	chr1	29596075	29598964	+	426	HCON_00021020;	exon
hco_circ_00007340	chr1	29596075	29602690	+	546	HCON_00021020;	exon
hco_circ_00007345	chr1	29598708	29602690	+	318	HCON_00021020;	exon
hco_circ_00007349	chr1	29608764	29610605	-	367	HCON_00021030;	exon
hco_circ_00007350	chr1	29608764	29613871	-	413	HCON_00021030;	exon
hco_circ_00007355	chr1	29617185	29617482	+	199	HCON_00021040;	exon
hco_circ_00007356	chr1	29618300	29619514	+	724	HCON_00021040;	exon
hco_circ_00007361	chr1	29640134	29642395	-	386	HCON_00021060;	exon
hco_circ_00007371	chr1	29669183	29670676	-	306	HCON_00021090;	exon
hco_circ_00007374	chr1	29675459	29675992	-	368	HCON_00021110;	exon
hco_circ_00007375	chr1	29692519	29692849	+	264	n/a	intergenic
hco_circ_00007379	chr1	29694773	29696257	+	357	HCON_00021130;	intron
hco_circ_00007380	chr1	29694784	29695251	+	298	HCON_00021130;	exon
hco_circ_00007381	chr1	29694784	29696257	+	458	HCON_00021130;	exon
hco_circ_00007385	chr1	29700004	29700762	-	407	HCON_00021140;	exon
hco_circ_00007391	chr1	29703215	29705924	-	290	HCON_00021140;	exon
hco_circ_00007395	chr1	29709668	29710144	-	244	HCON_00021140;	exon
hco_circ_00007399	chr1	29715823	29719321	+	335	HCON_00021150;	exon
hco_circ_00007405	chr1	29754935	29756260	-	303	HCON_00021200;	exon
hco_circ_00007407	chr1	29821815	29822146	+	265	n/a	intergenic
hco_circ_00007408	chr1	29821815	29823451	+	261	n/a	intergenic
hco_circ_00007409	chr1	29821815	29828666	+	749	n/a	intergenic
hco_circ_00007411	chr1	29823329	29828666	+	484	HCON_00021230;	exon
hco_circ_00007412	chr1	29834284	29838428	-	374	HCON_00021240;	intron
hco_circ_00007415	chr1	29837795	29838428	-	379	HCON_00021240;	exon
hco_circ_00007416	chr1	29837795	29838719	-	434	HCON_00021240;	exon
hco_circ_00007429	chr1	29905034	29905742	-	194	HCON_00021340;	exon
hco_circ_00007437	chr1	29936226	29937412	+	462	n/a	intergenic
hco_circ_00007442	chr1	29947228	29951497	-	412	HCON_00021390;	exon
hco_circ_00007446	chr1	29979687	29980548	-	152	HCON_00021400;	exon
hco_circ_00007453	chr1	30219551	30219852	+	227	n/a	intergenic
hco_circ_00007455	chr1	30240297	30240632	+	214	HCON_00021510;	exon
hco_circ_00007456	chr1	30243954	30245786	+	225	HCON_00021510;	exon
hco_circ_00007458	chr1	30266449	30269954	-	371	n/a	intergenic
hco_circ_00007459	chr1	30271524	30272182	-	514	HCON_00021540;	exon
[truncated: 18,075 more rows]
