# Supplementary material for: Genome-Wide Identification of CircRNAs of Infective Larvae and Adult Worms of Parasitic Nematode, Haemonchus contortus
Source: Front Cell Infect Microbiol. 2021 Nov 22;11:764089. doi: 10.3389/fcimb.2021.764089 (PMC8645938; doi:10.3389/fcimb.2021.764089)
Supplement: Supplementary Table 5 — The prediction of interaction network for H. contortus circRNA-miRNA. [file Table_5.xlsx]

## Sheet: circRNA-miRNA
Table S5. The prediction of circRNA-miRNA interaction network.
miRNA ID	circRNA ID
hco-lin-4	hco_circ_00003569
hco-lin-4	hco_circ_00009613
hco-lin-4	hco_circ_00010384
hco-lin-4	hco_circ_00013479
hco-lin-4	hco_circ_00014952
hco-lin-4	hco_circ_00014957
hco-lin-4	hco_circ_00016453
hco-lin-4	hco_circ_00016455
hco-lin-4	hco_circ_00016462
hco-lin-4	hco_circ_00016463
hco-lin-4	hco_circ_00019509
hco-lin-4	hco_circ_00021672
hco-lin-4	hco_circ_00021681
hco-lin-4	hco_circ_00021737
hco-lin-4	hco_circ_00022853
hco-lin-4	hco_circ_00025659
hco-lin-4	hco_circ_00025663
hco-lin-4	hco_circ_00029219
hco-lin-4	hco_circ_00029225
hco-lin-4	hco_circ_00029695
hco-lin-4	hco_circ_00033120
hco-lin-4	hco_circ_00037429
hco-lin-4	hco_circ_00038465
hco-lin-4	hco_circ_00038469
hco-lin-4	hco_circ_00039630
hco-lin-4	hco_circ_00041591
hco-lin-4	hco_circ_00041592
hco-lin-4	hco_circ_00045813
hco-lin-4	hco_circ_00047482
hco-lin-4	hco_circ_00048359
hco-lin-4	hco_circ_00057261
hco-lin-4	hco_circ_00066540
hco-lin-4	hco_circ_00066542
hco-lin-4	hco_circ_00066543
hco-lin-4	hco_circ_00066885
hco-lin-4	hco_circ_00067308
hco-miR-1	hco_circ_00007004
hco-miR-1	hco_circ_00007006
hco-miR-1	hco_circ_00007008
hco-miR-1	hco_circ_00018263
hco-miR-1	hco_circ_00026341
hco-miR-1	hco_circ_00026343
hco-miR-1	hco_circ_00033836
hco-miR-1	hco_circ_00034576
hco-miR-1	hco_circ_00034577
hco-miR-1	hco_circ_00034578
hco-miR-1	hco_circ_00034580
hco-miR-1	hco_circ_00037291
hco-miR-1	hco_circ_00037295
hco-miR-1	hco_circ_00054626
hco-miR-1	hco_circ_00055967
hco-miR-1	hco_circ_00055968
hco-miR-1	hco_circ_00066108
hco-miR-1	hco_circ_00066113
hco-miR-1	hco_circ_00066231
hco-miR-124	hco_circ_00003218
hco-miR-124	hco_circ_00003219
hco-miR-124	hco_circ_00003221
hco-miR-124	hco_circ_00003222
hco-miR-124	hco_circ_00003474
hco-miR-124	hco_circ_00005520
hco-miR-124	hco_circ_00006140
hco-miR-124	hco_circ_00007956
hco-miR-124	hco_circ_00007957
hco-miR-124	hco_circ_00009679
hco-miR-124	hco_circ_00009825
hco-miR-124	hco_circ_00009826
hco-miR-124	hco_circ_00009829
hco-miR-124	hco_circ_00009831
hco-miR-124	hco_circ_00010360
hco-miR-124	hco_circ_00010391
hco-miR-124	hco_circ_00010392
hco-miR-124	hco_circ_00011826
hco-miR-124	hco_circ_00011849
hco-miR-124	hco_circ_00012334
hco-miR-124	hco_circ_00018783
hco-miR-124	hco_circ_00018916
hco-miR-124	hco_circ_00019637
hco-miR-124	hco_circ_00019639
hco-miR-124	hco_circ_00022534
hco-miR-124	hco_circ_00022919
hco-miR-124	hco_circ_00023952
hco-miR-124	hco_circ_00024617
hco-miR-124	hco_circ_00024942
hco-miR-124	hco_circ_00028262
hco-miR-124	hco_circ_00028487
hco-miR-124	hco_circ_00028491
hco-miR-124	hco_circ_00029041
hco-miR-124	hco_circ_00029042
hco-miR-124	hco_circ_00029043
hco-miR-124	hco_circ_00029873
hco-miR-124	hco_circ_00031369
hco-miR-124	hco_circ_00033292
hco-miR-124	hco_circ_00034966
hco-miR-124	hco_circ_00034968
hco-miR-124	hco_circ_00034970
hco-miR-124	hco_circ_00034975
hco-miR-124	hco_circ_00034977
hco-miR-124	hco_circ_00034978
hco-miR-124	hco_circ_00035119
hco-miR-124	hco_circ_00035121
hco-miR-124	hco_circ_00035232
hco-miR-124	hco_circ_00035233
hco-miR-124	hco_circ_00035737
hco-miR-124	hco_circ_00036073
hco-miR-124	hco_circ_00036298
hco-miR-124	hco_circ_00036608
hco-miR-124	hco_circ_00037316
hco-miR-124	hco_circ_00037317
hco-miR-124	hco_circ_00037811
hco-miR-124	hco_circ_00038431
hco-miR-124	hco_circ_00038488
hco-miR-124	hco_circ_00039471
hco-miR-124	hco_circ_00039626
hco-miR-124	hco_circ_00041067
hco-miR-124	hco_circ_00041452
hco-miR-124	hco_circ_00041952
hco-miR-124	hco_circ_00042589
hco-miR-124	hco_circ_00046528
hco-miR-124	hco_circ_00047759
hco-miR-124	hco_circ_00047879
hco-miR-124	hco_circ_00050184
hco-miR-124	hco_circ_00050188
hco-miR-124	hco_circ_00052113
hco-miR-124	hco_circ_00052114
hco-miR-124	hco_circ_00052115
hco-miR-124	hco_circ_00054374
hco-miR-124	hco_circ_00056269
hco-miR-124	hco_circ_00056641
hco-miR-124	hco_circ_00056654
hco-miR-124	hco_circ_00058055
hco-miR-124	hco_circ_00059031
hco-miR-124	hco_circ_00059032
hco-miR-124	hco_circ_00059749
hco-miR-124	hco_circ_00059756
hco-miR-124	hco_circ_00060079
hco-miR-124	hco_circ_00061612
hco-miR-124	hco_circ_00061614
hco-miR-124	hco_circ_00061622
hco-miR-124	hco_circ_00061703
hco-miR-124	hco_circ_00061715
hco-miR-124	hco_circ_00061720
hco-miR-124	hco_circ_00061724
hco-miR-124	hco_circ_00061725
hco-miR-124	hco_circ_00064767
hco-miR-124	hco_circ_00066103
hco-miR-124	hco_circ_00066104
hco-miR-124	hco_circ_00066106
hco-miR-124	hco_circ_00066108
hco-miR-124	hco_circ_00066110
hco-miR-124	hco_circ_00066111
hco-miR-124	hco_circ_00066113
hco-miR-124	hco_circ_00069097
hco-miR-124	hco_circ_00069135
hco-miR-124	hco_circ_00069141
hco-miR-124	hco_circ_00069432
hco-miR-124	hco_circ_00069434
hco-miR-133	hco_circ_00001837
hco-miR-133	hco_circ_00006644
hco-miR-133	hco_circ_00006645
hco-miR-133	hco_circ_00009342
hco-miR-133	hco_circ_00022429
hco-miR-133	hco_circ_00023764
hco-miR-133	hco_circ_00023768
hco-miR-133	hco_circ_00023769
hco-miR-133	hco_circ_00025036
hco-miR-133	hco_circ_00025038
hco-miR-133	hco_circ_00026446
hco-miR-133	hco_circ_00026448
hco-miR-133	hco_circ_00026449
hco-miR-133	hco_circ_00026450
hco-miR-133	hco_circ_00026451
hco-miR-133	hco_circ_00031731
hco-miR-133	hco_circ_00032238
hco-miR-133	hco_circ_00032239
hco-miR-133	hco_circ_00032241
hco-miR-133	hco_circ_00037843
hco-miR-133	hco_circ_00038409
hco-miR-133	hco_circ_00045384
hco-miR-133	hco_circ_00045449
hco-miR-133	hco_circ_00045615
hco-miR-133	hco_circ_00045625
hco-miR-133	hco_circ_00047513
hco-miR-133	hco_circ_00054985
hco-miR-133	hco_circ_00058047
hco-miR-133	hco_circ_00059715
hco-miR-133	hco_circ_00060716
hco-miR-133	hco_circ_00062367
hco-miR-133	hco_circ_00062373
hco-miR-133	hco_circ_00062374
hco-miR-133	hco_circ_00062381
hco-miR-133	hco_circ_00062382
hco-miR-133	hco_circ_00066577
hco-miR-133	hco_circ_00068843
hco-miR-133	hco_circ_00068849
hco-miR-190-5p	hco_circ_00001268
hco-miR-190-5p	hco_circ_00001901
hco-miR-190-5p	hco_circ_00001902
hco-miR-190-5p	hco_circ_00001932
hco-miR-190-5p	hco_circ_00002810
hco-miR-190-5p	hco_circ_00005586
hco-miR-190-5p	hco_circ_00006264
hco-miR-190-5p	hco_circ_00006265
hco-miR-190-5p	hco_circ_00006991
hco-miR-190-5p	hco_circ_00009453
hco-miR-190-5p	hco_circ_00016091
hco-miR-190-5p	hco_circ_00017869
hco-miR-190-5p	hco_circ_00019005
hco-miR-190-5p	hco_circ_00019057
hco-miR-190-5p	hco_circ_00019624
hco-miR-190-5p	hco_circ_00019628
hco-miR-190-5p	hco_circ_00019629
hco-miR-190-5p	hco_circ_00021275
hco-miR-190-5p	hco_circ_00024851
hco-miR-190-5p	hco_circ_00029543
hco-miR-190-5p	hco_circ_00032417
hco-miR-190-5p	hco_circ_00034883
hco-miR-190-5p	hco_circ_00038722
hco-miR-190-5p	hco_circ_00040881
hco-miR-190-5p	hco_circ_00040979
hco-miR-190-5p	hco_circ_00041422
hco-miR-190-5p	hco_circ_00043070
hco-miR-190-5p	hco_circ_00043073
hco-miR-190-5p	hco_circ_00044165
hco-miR-190-5p	hco_circ_00044445
hco-miR-190-5p	hco_circ_00044449
hco-miR-190-5p	hco_circ_00046483
hco-miR-190-5p	hco_circ_00046617
hco-miR-190-5p	hco_circ_00046618
hco-miR-190-5p	hco_circ_00047759
hco-miR-190-5p	hco_circ_00049114
hco-miR-190-5p	hco_circ_00050685
hco-miR-190-5p	hco_circ_00053851
hco-miR-190-5p	hco_circ_00053898
hco-miR-190-5p	hco_circ_00054132
hco-miR-190-5p	hco_circ_00054890
hco-miR-190-5p	hco_circ_00055488
hco-miR-190-5p	hco_circ_00055490
hco-miR-190-5p	hco_circ_00058218
hco-miR-190-5p	hco_circ_00063804
hco-miR-190-5p	hco_circ_00063805
hco-miR-190-5p	hco_circ_00063813
hco-miR-190-5p	hco_circ_00065497
hco-miR-190-5p	hco_circ_00065503
hco-miR-190-5p	hco_circ_00065504
hco-miR-190-5p	hco_circ_00065505
hco-miR-190-5p	hco_circ_00065506
hco-miR-190-5p	hco_circ_00065509
hco-miR-190-5p	hco_circ_00067147
hco-miR-190-5p	hco_circ_00067155
hco-miR-190-5p	hco_circ_00068183
hco-miR-190-5p	hco_circ_00068184
hco-miR-190-5p	hco_circ_00068387
hco-miR-190-5p	hco_circ_00069035
hco-miR-190-5p	hco_circ_00069344
hco-miR-190-5p	hco_circ_00069349
hco-miR-190-5p	hco_circ_00069350
hco-miR-190-5p	hco_circ_00069352
hco-miR-2	hco_circ_00000512
hco-miR-2	hco_circ_00000513
hco-miR-2	hco_circ_00000644
hco-miR-2	hco_circ_00002028
hco-miR-2	hco_circ_00003902
hco-miR-2	hco_circ_00008171
hco-miR-2	hco_circ_00008613
hco-miR-2	hco_circ_00012616
hco-miR-2	hco_circ_00016196
hco-miR-2	hco_circ_00017569
hco-miR-2	hco_circ_00017754
hco-miR-2	hco_circ_00019344
hco-miR-2	hco_circ_00020097
hco-miR-2	hco_circ_00020934
hco-miR-2	hco_circ_00023065
hco-miR-2	hco_circ_00023292
hco-miR-2	hco_circ_00023962
hco-miR-2	hco_circ_00024111
hco-miR-2	hco_circ_00024114
hco-miR-2	hco_circ_00024118
hco-miR-2	hco_circ_00024119
hco-miR-2	hco_circ_00024121
hco-miR-2	hco_circ_00024122
hco-miR-2	hco_circ_00024123
hco-miR-2	hco_circ_00024345
hco-miR-2	hco_circ_00024350
hco-miR-2	hco_circ_00024858
hco-miR-2	hco_circ_00026517
hco-miR-2	hco_circ_00027030
hco-miR-2	hco_circ_00027031
hco-miR-2	hco_circ_00027032
hco-miR-2	hco_circ_00027033
hco-miR-2	hco_circ_00027034
hco-miR-2	hco_circ_00031581
hco-miR-2	hco_circ_00031634
hco-miR-2	hco_circ_00037345
hco-miR-2	hco_circ_00040915
hco-miR-2	hco_circ_00041036
hco-miR-2	hco_circ_00041037
hco-miR-2	hco_circ_00041038
hco-miR-2	hco_circ_00041319
hco-miR-2	hco_circ_00041527
hco-miR-2	hco_circ_00041634
hco-miR-2	hco_circ_00041637
hco-miR-2	hco_circ_00041639
hco-miR-2	hco_circ_00041640
hco-miR-2	hco_circ_00042252
hco-miR-2	hco_circ_00042525
hco-miR-2	hco_circ_00043398
hco-miR-2	hco_circ_00043487
hco-miR-2	hco_circ_00044310
hco-miR-2	hco_circ_00044312
hco-miR-2	hco_circ_00044891
hco-miR-2	hco_circ_00045507
hco-miR-2	hco_circ_00045638
hco-miR-2	hco_circ_00046025
hco-miR-2	hco_circ_00046027
hco-miR-2	hco_circ_00046034
hco-miR-2	hco_circ_00046035
hco-miR-2	hco_circ_00046036
hco-miR-2	hco_circ_00047419
hco-miR-2	hco_circ_00048051
hco-miR-2	hco_circ_00048261
hco-miR-2	hco_circ_00051232
hco-miR-2	hco_circ_00053898
hco-miR-2	hco_circ_00053899
hco-miR-2	hco_circ_00056877
hco-miR-2	hco_circ_00058012
hco-miR-2	hco_circ_00059729
hco-miR-2	hco_circ_00059736
hco-miR-2	hco_circ_00060476
hco-miR-2	hco_circ_00061171
hco-miR-2	hco_circ_00061328
hco-miR-2	hco_circ_00063428
hco-miR-2	hco_circ_00063432
hco-miR-2	hco_circ_00063438
hco-miR-2	hco_circ_00063439
hco-miR-2	hco_circ_00063756
hco-miR-2	hco_circ_00063758
hco-miR-2	hco_circ_00063772
hco-miR-2	hco_circ_00063773
hco-miR-2	hco_circ_00066875
hco-miR-2	hco_circ_00067013
hco-miR-2	hco_circ_00067015
hco-miR-2	hco_circ_00067016
hco-miR-2	hco_circ_00067722
hco-miR-2	hco_circ_00067725
hco-miR-2	hco_circ_00067841
hco-miR-2159-3p	hco_circ_00007031
hco-miR-2159-3p	hco_circ_00007070
hco-miR-2159-3p	hco_circ_00007072
hco-miR-2159-3p	hco_circ_00009289
hco-miR-2159-3p	hco_circ_00017423
hco-miR-2159-3p	hco_circ_00017425
hco-miR-2159-3p	hco_circ_00018531
hco-miR-2159-3p	hco_circ_00021223
hco-miR-2159-3p	hco_circ_00035931
hco-miR-2159-3p	hco_circ_00035933
hco-miR-2159-3p	hco_circ_00038138
hco-miR-2159-3p	hco_circ_00042147
hco-miR-2159-3p	hco_circ_00046298
hco-miR-2159-3p	hco_circ_00060207
hco-miR-2159-3p	hco_circ_00060213
hco-miR-2159-3p	hco_circ_00060214
hco-miR-2159-3p	hco_circ_00060215
hco-miR-228	hco_circ_00000520
hco-miR-228	hco_circ_00000521
hco-miR-228	hco_circ_00000524
hco-miR-228	hco_circ_00002327
hco-miR-228	hco_circ_00002659
hco-miR-228	hco_circ_00004542
hco-miR-228	hco_circ_00008431
hco-miR-228	hco_circ_00008433
hco-miR-228	hco_circ_00011166
hco-miR-228	hco_circ_00011174
hco-miR-228	hco_circ_00011179
hco-miR-228	hco_circ_00011788
hco-miR-228	hco_circ_00012621
hco-miR-228	hco_circ_00012974
hco-miR-228	hco_circ_00013619
hco-miR-228	hco_circ_00013633
hco-miR-228	hco_circ_00013822
hco-miR-228	hco_circ_00013823
hco-miR-228	hco_circ_00014416
hco-miR-228	hco_circ_00014417
hco-miR-228	hco_circ_00015280
hco-miR-228	hco_circ_00016121
hco-miR-228	hco_circ_00016966
hco-miR-228	hco_circ_00016968
hco-miR-228	hco_circ_00016980
hco-miR-228	hco_circ_00016983
hco-miR-228	hco_circ_00017131
hco-miR-228	hco_circ_00017138
hco-miR-228	hco_circ_00017140
hco-miR-228	hco_circ_00018928
hco-miR-228	hco_circ_00019403
hco-miR-228	hco_circ_00021113
hco-miR-228	hco_circ_00021115
hco-miR-228	hco_circ_00021858
hco-miR-228	hco_circ_00021906
hco-miR-228	hco_circ_00021973
hco-miR-228	hco_circ_00021977
hco-miR-228	hco_circ_00021978
hco-miR-228	hco_circ_00021980
hco-miR-228	hco_circ_00023796
hco-miR-228	hco_circ_00026935
hco-miR-228	hco_circ_00028135
hco-miR-228	hco_circ_00028138
hco-miR-228	hco_circ_00031243
hco-miR-228	hco_circ_00031244
hco-miR-228	hco_circ_00031513
hco-miR-228	hco_circ_00034447
hco-miR-228	hco_circ_00034624
hco-miR-228	hco_circ_00034765
hco-miR-228	hco_circ_00035955
hco-miR-228	hco_circ_00040382
hco-miR-228	hco_circ_00040390
hco-miR-228	hco_circ_00042778
hco-miR-228	hco_circ_00044317
hco-miR-228	hco_circ_00047701
hco-miR-228	hco_circ_00047746
hco-miR-228	hco_circ_00047747
hco-miR-228	hco_circ_00047748
hco-miR-228	hco_circ_00048576
hco-miR-228	hco_circ_00048910
hco-miR-228	hco_circ_00048912
hco-miR-228	hco_circ_00048913
hco-miR-228	hco_circ_00056159
hco-miR-228	hco_circ_00056465
hco-miR-228	hco_circ_00056926
hco-miR-228	hco_circ_00057914
hco-miR-228	hco_circ_00057930
hco-miR-228	hco_circ_00058038
hco-miR-228	hco_circ_00058139
hco-miR-228	hco_circ_00061595
hco-miR-228	hco_circ_00061726
hco-miR-228	hco_circ_00064230
hco-miR-228	hco_circ_00064259
hco-miR-228	hco_circ_00065877
hco-miR-228	hco_circ_00066335
hco-miR-228	hco_circ_00066666
hco-miR-228	hco_circ_00066668
hco-miR-228	hco_circ_00068800
hco-miR-234	hco_circ_00018142
hco-miR-234	hco_circ_00018143
hco-miR-234	hco_circ_00022634
hco-miR-234	hco_circ_00022635
hco-miR-234	hco_circ_00028386
hco-miR-234	hco_circ_00032027
hco-miR-234	hco_circ_00039787
hco-miR-235	hco_circ_00000333
hco-miR-235	hco_circ_00000863
hco-miR-235	hco_circ_00002575
hco-miR-235	hco_circ_00008076
hco-miR-235	hco_circ_00010903
hco-miR-235	hco_circ_00010904
hco-miR-235	hco_circ_00011885
hco-miR-235	hco_circ_00013463
hco-miR-235	hco_circ_00013466
hco-miR-235	hco_circ_00016769
hco-miR-235	hco_circ_00017179
hco-miR-235	hco_circ_00017181
hco-miR-235	hco_circ_00017184
hco-miR-235	hco_circ_00017191
hco-miR-235	hco_circ_00017192
hco-miR-235	hco_circ_00017197
hco-miR-235	hco_circ_00017198
hco-miR-235	hco_circ_00017266
hco-miR-235	hco_circ_00017270
hco-miR-235	hco_circ_00017603
hco-miR-235	hco_circ_00017613
hco-miR-235	hco_circ_00023943
hco-miR-235	hco_circ_00026606
hco-miR-235	hco_circ_00033361
hco-miR-235	hco_circ_00034276
hco-miR-235	hco_circ_00034700
hco-miR-235	hco_circ_00034835
hco-miR-235	hco_circ_00034836
hco-miR-235	hco_circ_00035930
hco-miR-235	hco_circ_00037748
hco-miR-235	hco_circ_00038754
hco-miR-235	hco_circ_00043253
hco-miR-235	hco_circ_00044412
hco-miR-235	hco_circ_00044492
hco-miR-235	hco_circ_00044494
hco-miR-235	hco_circ_00045711
hco-miR-235	hco_circ_00052150
hco-miR-235	hco_circ_00053708
hco-miR-235	hco_circ_00053711
hco-miR-235	hco_circ_00053712
hco-miR-235	hco_circ_00053713
hco-miR-235	hco_circ_00053718
hco-miR-235	hco_circ_00053719
hco-miR-235	hco_circ_00053720
hco-miR-235	hco_circ_00053722
hco-miR-235	hco_circ_00054467
hco-miR-235	hco_circ_00055942
hco-miR-235	hco_circ_00055947
hco-miR-235	hco_circ_00057661
hco-miR-235	hco_circ_00058546
hco-miR-235	hco_circ_00058558
hco-miR-235	hco_circ_00058560
hco-miR-235	hco_circ_00058562
hco-miR-235	hco_circ_00058563
hco-miR-235	hco_circ_00068450
hco-miR-236	hco_circ_00009095
hco-miR-236	hco_circ_00009096
hco-miR-236	hco_circ_00009098
hco-miR-236	hco_circ_00048319
hco-miR-236	hco_circ_00054262
hco-miR-242	hco_circ_00001906
hco-miR-242	hco_circ_00001909
hco-miR-242	hco_circ_00003009
hco-miR-242	hco_circ_00003010
hco-miR-242	hco_circ_00008039
hco-miR-242	hco_circ_00011862
hco-miR-242	hco_circ_00012183
hco-miR-242	hco_circ_00016150
hco-miR-242	hco_circ_00024257
hco-miR-242	hco_circ_00026282
hco-miR-242	hco_circ_00027574
hco-miR-242	hco_circ_00034899
hco-miR-242	hco_circ_00035080
hco-miR-242	hco_circ_00042652
hco-miR-242	hco_circ_00045701
hco-miR-242	hco_circ_00045898
hco-miR-242	hco_circ_00047052
hco-miR-242	hco_circ_00047907
hco-miR-242	hco_circ_00050253
hco-miR-242	hco_circ_00051029
hco-miR-250	hco_circ_00000176
hco-miR-250	hco_circ_00001086
hco-miR-250	hco_circ_00002436
hco-miR-250	hco_circ_00002439
hco-miR-250	hco_circ_00002443
hco-miR-250	hco_circ_00002783
hco-miR-250	hco_circ_00002980
hco-miR-250	hco_circ_00004505
hco-miR-250	hco_circ_00005756
hco-miR-250	hco_circ_00005759
hco-miR-250	hco_circ_00008540
hco-miR-250	hco_circ_00008542
hco-miR-250	hco_circ_00008543
hco-miR-250	hco_circ_00010712
hco-miR-250	hco_circ_00014615
hco-miR-250	hco_circ_00014621
hco-miR-250	hco_circ_00015330
hco-miR-250	hco_circ_00017683
hco-miR-250	hco_circ_00017684
hco-miR-250	hco_circ_00018135
hco-miR-250	hco_circ_00021823
hco-miR-250	hco_circ_00024050
hco-miR-250	hco_circ_00026129
hco-miR-250	hco_circ_00027764
hco-miR-250	hco_circ_00028526
hco-miR-250	hco_circ_00028527
hco-miR-250	hco_circ_00028530
hco-miR-250	hco_circ_00029753
hco-miR-250	hco_circ_00029754
hco-miR-250	hco_circ_00029755
hco-miR-250	hco_circ_00029756
hco-miR-250	hco_circ_00029760
hco-miR-250	hco_circ_00029762
hco-miR-250	hco_circ_00030074
hco-miR-250	hco_circ_00030686
hco-miR-250	hco_circ_00031581
hco-miR-250	hco_circ_00033120
hco-miR-250	hco_circ_00033761
hco-miR-250	hco_circ_00034970
hco-miR-250	hco_circ_00035809
hco-miR-250	hco_circ_00035810
hco-miR-250	hco_circ_00036150
hco-miR-250	hco_circ_00036151
hco-miR-250	hco_circ_00038508
hco-miR-250	hco_circ_00040422
hco-miR-250	hco_circ_00040425
hco-miR-250	hco_circ_00040427
hco-miR-250	hco_circ_00040473
hco-miR-250	hco_circ_00040531
hco-miR-250	hco_circ_00040534
hco-miR-250	hco_circ_00040649
hco-miR-250	hco_circ_00043229
hco-miR-250	hco_circ_00044486
hco-miR-250	hco_circ_00046976
hco-miR-250	hco_circ_00046977
hco-miR-250	hco_circ_00047989
hco-miR-250	hco_circ_00050336
hco-miR-250	hco_circ_00051625
hco-miR-250	hco_circ_00051962
hco-miR-250	hco_circ_00052980
hco-miR-250	hco_circ_00053339
hco-miR-250	hco_circ_00053450
hco-miR-250	hco_circ_00053454
hco-miR-250	hco_circ_00054222
hco-miR-250	hco_circ_00055792
hco-miR-250	hco_circ_00057335
hco-miR-250	hco_circ_00059151
hco-miR-250	hco_circ_00059155
hco-miR-250	hco_circ_00059156
hco-miR-250	hco_circ_00059160
hco-miR-250	hco_circ_00059387
hco-miR-250	hco_circ_00060214
hco-miR-250	hco_circ_00061016
hco-miR-250	hco_circ_00061019
hco-miR-250	hco_circ_00062818
hco-miR-250	hco_circ_00062819
hco-miR-250	hco_circ_00062820
hco-miR-250	hco_circ_00066025
hco-miR-250	hco_circ_00068503
hco-miR-250	hco_circ_00069378
hco-miR-250	hco_circ_00069388
hco-miR-252	hco_circ_00002770
hco-miR-252	hco_circ_00002771
hco-miR-252	hco_circ_00003967
hco-miR-252	hco_circ_00003968
hco-miR-252	hco_circ_00008450
hco-miR-252	hco_circ_00008480
hco-miR-252	hco_circ_00016025
hco-miR-252	hco_circ_00018652
hco-miR-252	hco_circ_00023263
hco-miR-252	hco_circ_00023277
hco-miR-252	hco_circ_00023279
hco-miR-252	hco_circ_00023280
hco-miR-252	hco_circ_00023282
hco-miR-252	hco_circ_00023285
hco-miR-252	hco_circ_00023286
hco-miR-252	hco_circ_00023287
hco-miR-252	hco_circ_00023288
hco-miR-252	hco_circ_00033782
hco-miR-252	hco_circ_00035342
hco-miR-252	hco_circ_00042226
hco-miR-252	hco_circ_00051125
hco-miR-252	hco_circ_00051126
hco-miR-252	hco_circ_00055676
hco-miR-252	hco_circ_00055833
hco-miR-252	hco_circ_00060916
hco-miR-252	hco_circ_00060919
hco-miR-252	hco_circ_00060928
hco-miR-252	hco_circ_00060934
hco-miR-252	hco_circ_00060935
hco-miR-252	hco_circ_00068993
hco-miR-252	hco_circ_00068994
hco-miR-252	hco_circ_00068995
hco-miR-252	hco_circ_00068996
hco-miR-252	hco_circ_00068997
hco-miR-255	hco_circ_00003923
hco-miR-255	hco_circ_00018864
hco-miR-255	hco_circ_00019068
hco-miR-255	hco_circ_00032474
hco-miR-255	hco_circ_00040038
hco-miR-255	hco_circ_00045955
hco-miR-255	hco_circ_00047479
hco-miR-255	hco_circ_00047480
hco-miR-259	hco_circ_00000513
hco-miR-259	hco_circ_00000516
hco-miR-259	hco_circ_00007356
hco-miR-259	hco_circ_00008592
hco-miR-259	hco_circ_00008593
hco-miR-259	hco_circ_00008676
hco-miR-259	hco_circ_00010179
hco-miR-259	hco_circ_00012075
hco-miR-259	hco_circ_00012078
hco-miR-259	hco_circ_00012079
hco-miR-259	hco_circ_00012084
hco-miR-259	hco_circ_00012085
hco-miR-259	hco_circ_00012086
hco-miR-259	hco_circ_00012089
hco-miR-259	hco_circ_00014840
hco-miR-259	hco_circ_00014841
hco-miR-259	hco_circ_00018037
hco-miR-259	hco_circ_00018038
hco-miR-259	hco_circ_00018834
hco-miR-259	hco_circ_00018871
hco-miR-259	hco_circ_00019074
hco-miR-259	hco_circ_00019420
hco-miR-259	hco_circ_00019496
hco-miR-259	hco_circ_00019499
hco-miR-259	hco_circ_00028745
hco-miR-259	hco_circ_00032805
hco-miR-259	hco_circ_00032828
hco-miR-259	hco_circ_00033170
hco-miR-259	hco_circ_00039873
hco-miR-259	hco_circ_00040303
hco-miR-259	hco_circ_00040774
hco-miR-259	hco_circ_00046963
hco-miR-259	hco_circ_00047337
hco-miR-259	hco_circ_00047338
hco-miR-259	hco_circ_00047505
hco-miR-259	hco_circ_00052226
hco-miR-259	hco_circ_00053740
hco-miR-259	hco_circ_00053742
hco-miR-259	hco_circ_00053743
hco-miR-259	hco_circ_00053744
hco-miR-259	hco_circ_00055784
hco-miR-259	hco_circ_00055802
hco-miR-259	hco_circ_00056706
hco-miR-259	hco_circ_00056712
hco-miR-259	hco_circ_00059289
hco-miR-259	hco_circ_00061968
hco-miR-259	hco_circ_00063518
hco-miR-259	hco_circ_00063519
hco-miR-259	hco_circ_00067143
hco-miR-259	hco_circ_00067144
hco-miR-259	hco_circ_00067146
hco-miR-259	hco_circ_00067147
hco-miR-259	hco_circ_00067148
hco-miR-259	hco_circ_00067151
hco-miR-259	hco_circ_00068622
hco-miR-259	hco_circ_00068756
hco-miR-259	hco_circ_00068758
hco-miR-259	hco_circ_00069080
hco-miR-265	hco_circ_00002783
hco-miR-265	hco_circ_00002786
hco-miR-265	hco_circ_00003141
hco-miR-265	hco_circ_00003145
hco-miR-265	hco_circ_00003149
hco-miR-265	hco_circ_00003154
hco-miR-265	hco_circ_00003189
hco-miR-265	hco_circ_00003193
hco-miR-265	hco_circ_00004914
hco-miR-265	hco_circ_00005546
hco-miR-265	hco_circ_00007006
hco-miR-265	hco_circ_00007361
hco-miR-265	hco_circ_00008592
hco-miR-265	hco_circ_00008687
hco-miR-265	hco_circ_00008688
hco-miR-265	hco_circ_00008690
hco-miR-265	hco_circ_00009429
hco-miR-265	hco_circ_00010344
hco-miR-265	hco_circ_00016113
hco-miR-265	hco_circ_00016114
hco-miR-265	hco_circ_00016116
hco-miR-265	hco_circ_00018614
hco-miR-265	hco_circ_00019873
hco-miR-265	hco_circ_00019875
hco-miR-265	hco_circ_00024129
hco-miR-265	hco_circ_00026129
hco-miR-265	hco_circ_00026130
hco-miR-265	hco_circ_00026959
hco-miR-265	hco_circ_00026961
hco-miR-265	hco_circ_00026962
hco-miR-265	hco_circ_00028451
hco-miR-265	hco_circ_00030409
hco-miR-265	hco_circ_00031908
hco-miR-265	hco_circ_00032197
hco-miR-265	hco_circ_00032198
hco-miR-265	hco_circ_00033058
hco-miR-265	hco_circ_00033060
hco-miR-265	hco_circ_00036392
hco-miR-265	hco_circ_00041067
hco-miR-265	hco_circ_00044612
hco-miR-265	hco_circ_00045493
hco-miR-265	hco_circ_00049612
hco-miR-265	hco_circ_00049622
hco-miR-265	hco_circ_00049623
hco-miR-265	hco_circ_00053795
hco-miR-265	hco_circ_00055133
hco-miR-265	hco_circ_00055134
hco-miR-265	hco_circ_00055135
hco-miR-265	hco_circ_00056346
hco-miR-265	hco_circ_00056719
hco-miR-265	hco_circ_00059546
hco-miR-265	hco_circ_00059548
hco-miR-265	hco_circ_00059683
hco-miR-265	hco_circ_00059684
hco-miR-265	hco_circ_00059697
hco-miR-265	hco_circ_00060839
hco-miR-265	hco_circ_00060842
hco-miR-265	hco_circ_00060843
hco-miR-265	hco_circ_00061007
hco-miR-265	hco_circ_00062335
hco-miR-265	hco_circ_00062726
hco-miR-265	hco_circ_00064007
hco-miR-265	hco_circ_00064016
hco-miR-265	hco_circ_00064027
hco-miR-277	hco_circ_00006862
hco-miR-277	hco_circ_00015378
hco-miR-277	hco_circ_00021757
hco-miR-277	hco_circ_00027227
hco-miR-277	hco_circ_00027229
hco-miR-277	hco_circ_00027233
hco-miR-277	hco_circ_00027236
hco-miR-277	hco_circ_00027609
hco-miR-277	hco_circ_00027610
hco-miR-277	hco_circ_00027611
hco-miR-277	hco_circ_00036057
hco-miR-277	hco_circ_00036059
hco-miR-277	hco_circ_00036563
hco-miR-277	hco_circ_00036564
hco-miR-277	hco_circ_00037293
hco-miR-277	hco_circ_00039294
hco-miR-277	hco_circ_00039510
hco-miR-277	hco_circ_00047009
hco-miR-277	hco_circ_00050448
hco-miR-277	hco_circ_00052258
hco-miR-277	hco_circ_00052259
hco-miR-277	hco_circ_00052260
hco-miR-277	hco_circ_00055081
hco-miR-277	hco_circ_00055082
hco-miR-277	hco_circ_00055083
hco-miR-277	hco_circ_00056888
hco-miR-277	hco_circ_00058012
hco-miR-277	hco_circ_00058502
hco-miR-277	hco_circ_00059156
hco-miR-277	hco_circ_00063302
hco-miR-277	hco_circ_00063303
hco-miR-277	hco_circ_00069637
hco-miR-307	hco_circ_00001268
hco-miR-307	hco_circ_00004349
hco-miR-307	hco_circ_00004352
hco-miR-307	hco_circ_00005349
hco-miR-307	hco_circ_00005351
hco-miR-307	hco_circ_00006347
hco-miR-307	hco_circ_00006348
hco-miR-307	hco_circ_00006353
hco-miR-307	hco_circ_00006355
hco-miR-307	hco_circ_00006356
hco-miR-307	hco_circ_00010515
hco-miR-307	hco_circ_00010518
hco-miR-307	hco_circ_00010520
hco-miR-307	hco_circ_00010560
hco-miR-307	hco_circ_00010563
hco-miR-307	hco_circ_00013882
hco-miR-307	hco_circ_00014779
hco-miR-307	hco_circ_00014783
hco-miR-307	hco_circ_00014784
hco-miR-307	hco_circ_00015227
hco-miR-307	hco_circ_00017922
hco-miR-307	hco_circ_00017925
hco-miR-307	hco_circ_00017927
hco-miR-307	hco_circ_00019570
hco-miR-307	hco_circ_00020697
hco-miR-307	hco_circ_00020769
hco-miR-307	hco_circ_00020771
hco-miR-307	hco_circ_00022087
hco-miR-307	hco_circ_00022088
hco-miR-307	hco_circ_00022089
hco-miR-307	hco_circ_00022090
hco-miR-307	hco_circ_00024050
hco-miR-307	hco_circ_00024986
hco-miR-307	hco_circ_00024987
hco-miR-307	hco_circ_00024989
hco-miR-307	hco_circ_00025901
hco-miR-307	hco_circ_00026908
hco-miR-307	hco_circ_00028270
hco-miR-307	hco_circ_00029157
hco-miR-307	hco_circ_00029159
hco-miR-307	hco_circ_00029597
hco-miR-307	hco_circ_00029599
hco-miR-307	hco_circ_00029600
hco-miR-307	hco_circ_00029603
hco-miR-307	hco_circ_00030320
hco-miR-307	hco_circ_00031251
hco-miR-307	hco_circ_00034991
hco-miR-307	hco_circ_00035226
hco-miR-307	hco_circ_00035592
hco-miR-307	hco_circ_00036072
hco-miR-307	hco_circ_00036073
hco-miR-307	hco_circ_00036672
hco-miR-307	hco_circ_00036987
hco-miR-307	hco_circ_00037489
hco-miR-307	hco_circ_00037490
hco-miR-307	hco_circ_00037491
hco-miR-307	hco_circ_00037492
hco-miR-307	hco_circ_00039471
hco-miR-307	hco_circ_00040341
hco-miR-307	hco_circ_00040751
hco-miR-307	hco_circ_00040882
hco-miR-307	hco_circ_00040885
hco-miR-307	hco_circ_00041877
hco-miR-307	hco_circ_00042514
hco-miR-307	hco_circ_00043660
hco-miR-307	hco_circ_00044882
hco-miR-307	hco_circ_00044884
hco-miR-307	hco_circ_00045075
hco-miR-307	hco_circ_00045076
hco-miR-307	hco_circ_00045077
hco-miR-307	hco_circ_00045079
hco-miR-307	hco_circ_00045080
hco-miR-307	hco_circ_00045081
hco-miR-307	hco_circ_00045848
hco-miR-307	hco_circ_00046892
hco-miR-307	hco_circ_00047412
hco-miR-307	hco_circ_00047414
hco-miR-307	hco_circ_00047415
hco-miR-307	hco_circ_00047624
hco-miR-307	hco_circ_00047625
hco-miR-307	hco_circ_00047752
hco-miR-307	hco_circ_00047755
hco-miR-307	hco_circ_00047756
hco-miR-307	hco_circ_00047767
hco-miR-307	hco_circ_00048355
hco-miR-307	hco_circ_00048853
hco-miR-307	hco_circ_00048864
hco-miR-307	hco_circ_00048865
hco-miR-307	hco_circ_00048869
hco-miR-307	hco_circ_00048873
hco-miR-307	hco_circ_00049755
hco-miR-307	hco_circ_00050170
hco-miR-307	hco_circ_00050172
hco-miR-307	hco_circ_00051076
hco-miR-307	hco_circ_00051796
hco-miR-307	hco_circ_00055275
hco-miR-307	hco_circ_00056342
hco-miR-307	hco_circ_00057434
hco-miR-307	hco_circ_00057435
hco-miR-307	hco_circ_00057436
hco-miR-307	hco_circ_00058301
hco-miR-307	hco_circ_00059616
hco-miR-307	hco_circ_00059956
hco-miR-307	hco_circ_00059972
hco-miR-307	hco_circ_00065012
hco-miR-307	hco_circ_00065302
hco-miR-307	hco_circ_00065303
hco-miR-307	hco_circ_00065318
hco-miR-307	hco_circ_00065319
hco-miR-307	hco_circ_00065322
hco-miR-307	hco_circ_00065323
hco-miR-307	hco_circ_00065326
hco-miR-307	hco_circ_00066374
hco-miR-307	hco_circ_00066377
hco-miR-307	hco_circ_00068155
hco-miR-307	hco_circ_00068217
hco-miR-307	hco_circ_00068262
hco-miR-307	hco_circ_00069008
hco-miR-307	hco_circ_00069011
hco-miR-40a	hco_circ_00000072
hco-miR-40a	hco_circ_00000073
hco-miR-40a	hco_circ_00005416
hco-miR-40a	hco_circ_00005804
hco-miR-40a	hco_circ_00005805
hco-miR-40a	hco_circ_00009289
hco-miR-40a	hco_circ_00010555
hco-miR-40a	hco_circ_00010656
hco-miR-40a	hco_circ_00010875
hco-miR-40a	hco_circ_00010894
hco-miR-40a	hco_circ_00013496
hco-miR-40a	hco_circ_00016001
hco-miR-40a	hco_circ_00016004
hco-miR-40a	hco_circ_00016196
hco-miR-40a	hco_circ_00017642
hco-miR-40a	hco_circ_00017678
hco-miR-40a	hco_circ_00018239
hco-miR-40a	hco_circ_00018459
hco-miR-40a	hco_circ_00019184
hco-miR-40a	hco_circ_00019739
hco-miR-40a	hco_circ_00021761
hco-miR-40a	hco_circ_00023097
hco-miR-40a	hco_circ_00025309
hco-miR-40a	hco_circ_00025311
hco-miR-40a	hco_circ_00025781
hco-miR-40a	hco_circ_00025782
hco-miR-40a	hco_circ_00026829
hco-miR-40a	hco_circ_00030679
hco-miR-40a	hco_circ_00033756
hco-miR-40a	hco_circ_00033757
hco-miR-40a	hco_circ_00034121
hco-miR-40a	hco_circ_00034861
hco-miR-40a	hco_circ_00036080
hco-miR-40a	hco_circ_00036544
hco-miR-40a	hco_circ_00036547
hco-miR-40a	hco_circ_00038684
hco-miR-40a	hco_circ_00039219
hco-miR-40a	hco_circ_00039220
hco-miR-40a	hco_circ_00043255
hco-miR-40a	hco_circ_00045408
hco-miR-40a	hco_circ_00045418
hco-miR-40a	hco_circ_00045640
hco-miR-40a	hco_circ_00046594
hco-miR-40a	hco_circ_00049829
hco-miR-40a	hco_circ_00051379
hco-miR-40a	hco_circ_00056358
hco-miR-40a	hco_circ_00056865
hco-miR-40a	hco_circ_00058719
hco-miR-40a	hco_circ_00058720
hco-miR-40a	hco_circ_00059246
hco-miR-40a	hco_circ_00061816
hco-miR-40a	hco_circ_00061818
hco-miR-40a	hco_circ_00061821
hco-miR-40a	hco_circ_00061832
hco-miR-40a	hco_circ_00066072
hco-miR-40a	hco_circ_00068155
hco-miR-40a	hco_circ_00068641
hco-miR-40b	hco_circ_00000072
hco-miR-40b	hco_circ_00000073
hco-miR-40b	hco_circ_00002905
hco-miR-40b	hco_circ_00002909
hco-miR-40b	hco_circ_00002988
hco-miR-40b	hco_circ_00004554
hco-miR-40b	hco_circ_00005416
hco-miR-40b	hco_circ_00005804
hco-miR-40b	hco_circ_00005805
hco-miR-40b	hco_circ_00009289
hco-miR-40b	hco_circ_00010555
hco-miR-40b	hco_circ_00010894
hco-miR-40b	hco_circ_00013496
hco-miR-40b	hco_circ_00015135
hco-miR-40b	hco_circ_00016001
hco-miR-40b	hco_circ_00016004
hco-miR-40b	hco_circ_00016196
hco-miR-40b	hco_circ_00017613
hco-miR-40b	hco_circ_00017642
hco-miR-40b	hco_circ_00017678
hco-miR-40b	hco_circ_00018239
hco-miR-40b	hco_circ_00018459
hco-miR-40b	hco_circ_00019184
hco-miR-40b	hco_circ_00019739
hco-miR-40b	hco_circ_00021761
hco-miR-40b	hco_circ_00023097
hco-miR-40b	hco_circ_00023213
hco-miR-40b	hco_circ_00025309
hco-miR-40b	hco_circ_00025311
hco-miR-40b	hco_circ_00025781
hco-miR-40b	hco_circ_00025782
hco-miR-40b	hco_circ_00030679
hco-miR-40b	hco_circ_00032111
hco-miR-40b	hco_circ_00032115
hco-miR-40b	hco_circ_00033756
hco-miR-40b	hco_circ_00033757
hco-miR-40b	hco_circ_00034121
hco-miR-40b	hco_circ_00034861
hco-miR-40b	hco_circ_00036080
hco-miR-40b	hco_circ_00036544
hco-miR-40b	hco_circ_00036547
hco-miR-40b	hco_circ_00038684
hco-miR-40b	hco_circ_00043255
hco-miR-40b	hco_circ_00043573
hco-miR-40b	hco_circ_00043574
hco-miR-40b	hco_circ_00045408
hco-miR-40b	hco_circ_00045418
hco-miR-40b	hco_circ_00045640
hco-miR-40b	hco_circ_00046594
hco-miR-40b	hco_circ_00049829
hco-miR-40b	hco_circ_00051379
hco-miR-40b	hco_circ_00056358
hco-miR-40b	hco_circ_00056865
hco-miR-40b	hco_circ_00058719
hco-miR-40b	hco_circ_00058720
hco-miR-40b	hco_circ_00059246
hco-miR-40b	hco_circ_00061816
hco-miR-40b	hco_circ_00061818
hco-miR-40b	hco_circ_00061821
hco-miR-40b	hco_circ_00061832
hco-miR-40b	hco_circ_00066072
hco-miR-40b	hco_circ_00068155
hco-miR-40b	hco_circ_00068641
hco-miR-40c	hco_circ_00000072
hco-miR-40c	hco_circ_00000073
hco-miR-40c	hco_circ_00004554
hco-miR-40c	hco_circ_00005416
hco-miR-40c	hco_circ_00005804
hco-miR-40c	hco_circ_00005805
hco-miR-40c	hco_circ_00008068
hco-miR-40c	hco_circ_00008341
hco-miR-40c	hco_circ_00010555
hco-miR-40c	hco_circ_00012903
hco-miR-40c	hco_circ_00012905
hco-miR-40c	hco_circ_00015135
hco-miR-40c	hco_circ_00016001
hco-miR-40c	hco_circ_00016004
hco-miR-40c	hco_circ_00016196
hco-miR-40c	hco_circ_00017613
hco-miR-40c	hco_circ_00017642
hco-miR-40c	hco_circ_00018459
hco-miR-40c	hco_circ_00021761
hco-miR-40c	hco_circ_00023097
hco-miR-40c	hco_circ_00023213
hco-miR-40c	hco_circ_00025781
hco-miR-40c	hco_circ_00025782
hco-miR-40c	hco_circ_00026635
hco-miR-40c	hco_circ_00030263
hco-miR-40c	hco_circ_00030267
hco-miR-40c	hco_circ_00030269
hco-miR-40c	hco_circ_00031183
hco-miR-40c	hco_circ_00032111
hco-miR-40c	hco_circ_00032115
hco-miR-40c	hco_circ_00034861
hco-miR-40c	hco_circ_00035201
hco-miR-40c	hco_circ_00036608
hco-miR-40c	hco_circ_00038684
hco-miR-40c	hco_circ_00039874
hco-miR-40c	hco_circ_00039875
hco-miR-40c	hco_circ_00039876
hco-miR-40c	hco_circ_00043255
hco-miR-40c	hco_circ_00044966
hco-miR-40c	hco_circ_00044967
hco-miR-40c	hco_circ_00045408
hco-miR-40c	hco_circ_00045418
hco-miR-40c	hco_circ_00046594
hco-miR-40c	hco_circ_00049829
hco-miR-40c	hco_circ_00051379
hco-miR-40c	hco_circ_00053450
hco-miR-40c	hco_circ_00053451
hco-miR-40c	hco_circ_00053452
hco-miR-40c	hco_circ_00053454
hco-miR-40c	hco_circ_00056357
hco-miR-40c	hco_circ_00056865
hco-miR-40c	hco_circ_00057525
hco-miR-40c	hco_circ_00057526
hco-miR-40c	hco_circ_00058719
hco-miR-40c	hco_circ_00058720
hco-miR-40c	hco_circ_00059246
hco-miR-40c	hco_circ_00059665
hco-miR-40c	hco_circ_00059666
hco-miR-40c	hco_circ_00059670
hco-miR-40c	hco_circ_00061816
hco-miR-40c	hco_circ_00061818
hco-miR-40c	hco_circ_00061821
hco-miR-40c	hco_circ_00061832
hco-miR-40c	hco_circ_00063219
hco-miR-40c	hco_circ_00063249
hco-miR-40c	hco_circ_00063250
hco-miR-40c	hco_circ_00063252
hco-miR-40c	hco_circ_00063254
hco-miR-40c	hco_circ_00063263
hco-miR-40c	hco_circ_00063264
hco-miR-40c	hco_circ_00068158
hco-miR-40c	hco_circ_00068641
hco-miR-40d	hco_circ_00000072
hco-miR-40d	hco_circ_00000073
hco-miR-40d	hco_circ_00002905
hco-miR-40d	hco_circ_00002909
hco-miR-40d	hco_circ_00004554
hco-miR-40d	hco_circ_00005416
hco-miR-40d	hco_circ_00005804
hco-miR-40d	hco_circ_00005805
hco-miR-40d	hco_circ_00008068
hco-miR-40d	hco_circ_00009289
hco-miR-40d	hco_circ_00010555
hco-miR-40d	hco_circ_00013496
hco-miR-40d	hco_circ_00016001
hco-miR-40d	hco_circ_00016004
hco-miR-40d	hco_circ_00016196
hco-miR-40d	hco_circ_00017678
hco-miR-40d	hco_circ_00017787
hco-miR-40d	hco_circ_00017792
hco-miR-40d	hco_circ_00018239
hco-miR-40d	hco_circ_00019739
hco-miR-40d	hco_circ_00021761
hco-miR-40d	hco_circ_00023097
hco-miR-40d	hco_circ_00023213
hco-miR-40d	hco_circ_00025309
hco-miR-40d	hco_circ_00025311
hco-miR-40d	hco_circ_00025781
hco-miR-40d	hco_circ_00025782
hco-miR-40d	hco_circ_00026635
hco-miR-40d	hco_circ_00030184
hco-miR-40d	hco_circ_00030263
hco-miR-40d	hco_circ_00030267
hco-miR-40d	hco_circ_00030269
hco-miR-40d	hco_circ_00030679
hco-miR-40d	hco_circ_00033756
hco-miR-40d	hco_circ_00033757
hco-miR-40d	hco_circ_00034121
hco-miR-40d	hco_circ_00034861
hco-miR-40d	hco_circ_00036080
hco-miR-40d	hco_circ_00038684
hco-miR-40d	hco_circ_00043255
hco-miR-40d	hco_circ_00043573
hco-miR-40d	hco_circ_00043574
hco-miR-40d	hco_circ_00045408
hco-miR-40d	hco_circ_00045418
hco-miR-40d	hco_circ_00045640
hco-miR-40d	hco_circ_00046594
hco-miR-40d	hco_circ_00049829
hco-miR-40d	hco_circ_00051240
hco-miR-40d	hco_circ_00051379
hco-miR-40d	hco_circ_00056174
hco-miR-40d	hco_circ_00056865
hco-miR-40d	hco_circ_00057525
hco-miR-40d	hco_circ_00057526
hco-miR-40d	hco_circ_00059246
hco-miR-40d	hco_circ_00066072
hco-miR-40d	hco_circ_00068155
hco-miR-40d	hco_circ_00068158
hco-miR-40d	hco_circ_00068641
hco-miR-40e	hco_circ_00000607
hco-miR-40e	hco_circ_00000608
hco-miR-40e	hco_circ_00003967
hco-miR-40e	hco_circ_00004180
hco-miR-40e	hco_circ_00004349
hco-miR-40e	hco_circ_00004352
hco-miR-40e	hco_circ_00004440
hco-miR-40e	hco_circ_00005332
hco-miR-40e	hco_circ_00005415
hco-miR-40e	hco_circ_00005722
hco-miR-40e	hco_circ_00005723
hco-miR-40e	hco_circ_00007842
hco-miR-40e	hco_circ_00008288
hco-miR-40e	hco_circ_00009327
hco-miR-40e	hco_circ_00009409
hco-miR-40e	hco_circ_00009814
hco-miR-40e	hco_circ_00011252
hco-miR-40e	hco_circ_00012356
hco-miR-40e	hco_circ_00012730
hco-miR-40e	hco_circ_00013176
hco-miR-40e	hco_circ_00013890
hco-miR-40e	hco_circ_00013895
hco-miR-40e	hco_circ_00013897
hco-miR-40e	hco_circ_00014152
hco-miR-40e	hco_circ_00014406
hco-miR-40e	hco_circ_00014408
hco-miR-40e	hco_circ_00014863
hco-miR-40e	hco_circ_00015081
hco-miR-40e	hco_circ_00015120
hco-miR-40e	hco_circ_00015125
hco-miR-40e	hco_circ_00015126
hco-miR-40e	hco_circ_00015127
hco-miR-40e	hco_circ_00017037
hco-miR-40e	hco_circ_00017038
hco-miR-40e	hco_circ_00017039
hco-miR-40e	hco_circ_00017046
hco-miR-40e	hco_circ_00017047
hco-miR-40e	hco_circ_00018189
hco-miR-40e	hco_circ_00018190
hco-miR-40e	hco_circ_00021436
hco-miR-40e	hco_circ_00021730
hco-miR-40e	hco_circ_00025784
hco-miR-40e	hco_circ_00028989
hco-miR-40e	hco_circ_00028992
hco-miR-40e	hco_circ_00029182
hco-miR-40e	hco_circ_00029192
hco-miR-40e	hco_circ_00030137
hco-miR-40e	hco_circ_00030498
hco-miR-40e	hco_circ_00032463
hco-miR-40e	hco_circ_00033795
hco-miR-40e	hco_circ_00033796
hco-miR-40e	hco_circ_00034813
hco-miR-40e	hco_circ_00034817
hco-miR-40e	hco_circ_00035716
hco-miR-40e	hco_circ_00035717
hco-miR-40e	hco_circ_00035914
hco-miR-40e	hco_circ_00036073
hco-miR-40e	hco_circ_00038040
hco-miR-40e	hco_circ_00038041
hco-miR-40e	hco_circ_00038608
hco-miR-40e	hco_circ_00039664
hco-miR-40e	hco_circ_00041591
hco-miR-40e	hco_circ_00041592
hco-miR-40e	hco_circ_00041707
hco-miR-40e	hco_circ_00042765
hco-miR-40e	hco_circ_00043641
hco-miR-40e	hco_circ_00043651
hco-miR-40e	hco_circ_00045039
hco-miR-40e	hco_circ_00045041
hco-miR-40e	hco_circ_00045592
hco-miR-40e	hco_circ_00046595
hco-miR-40e	hco_circ_00047153
hco-miR-40e	hco_circ_00048041
hco-miR-40e	hco_circ_00048045
hco-miR-40e	hco_circ_00049169
hco-miR-40e	hco_circ_00050666
hco-miR-40e	hco_circ_00050671
hco-miR-40e	hco_circ_00050738
hco-miR-40e	hco_circ_00051047
hco-miR-40e	hco_circ_00051053
hco-miR-40e	hco_circ_00051060
hco-miR-40e	hco_circ_00051062
hco-miR-40e	hco_circ_00051421
hco-miR-40e	hco_circ_00051603
hco-miR-40e	hco_circ_00052741
hco-miR-40e	hco_circ_00052742
hco-miR-40e	hco_circ_00053870
hco-miR-40e	hco_circ_00054497
hco-miR-40e	hco_circ_00057434
hco-miR-40e	hco_circ_00057435
hco-miR-40e	hco_circ_00057708
hco-miR-40e	hco_circ_00058739
hco-miR-40e	hco_circ_00059583
hco-miR-40e	hco_circ_00059589
hco-miR-40e	hco_circ_00063758
hco-miR-40e	hco_circ_00063773
hco-miR-40e	hco_circ_00063783
hco-miR-40e	hco_circ_00063786
hco-miR-40e	hco_circ_00064006
hco-miR-40e	hco_circ_00064016
hco-miR-40e	hco_circ_00064026
hco-miR-40e	hco_circ_00064027
hco-miR-40e	hco_circ_00064272
hco-miR-40e	hco_circ_00064281
hco-miR-40e	hco_circ_00064283
hco-miR-40e	hco_circ_00064284
hco-miR-40e	hco_circ_00066090
hco-miR-40e	hco_circ_00066385
hco-miR-40e	hco_circ_00067027
hco-miR-40e	hco_circ_00068410
hco-miR-43	hco_circ_00000512
hco-miR-43	hco_circ_00000513
hco-miR-43	hco_circ_00001432
hco-miR-43	hco_circ_00001892
hco-miR-43	hco_circ_00006643
hco-miR-43	hco_circ_00007127
hco-miR-43	hco_circ_00007729
hco-miR-43	hco_circ_00008171
hco-miR-43	hco_circ_00008613
hco-miR-43	hco_circ_00008879
hco-miR-43	hco_circ_00010024
hco-miR-43	hco_circ_00011020
hco-miR-43	hco_circ_00011758
hco-miR-43	hco_circ_00012461
hco-miR-43	hco_circ_00012854
hco-miR-43	hco_circ_00012967
hco-miR-43	hco_circ_00012968
hco-miR-43	hco_circ_00016196
hco-miR-43	hco_circ_00016649
hco-miR-43	hco_circ_00016686
hco-miR-43	hco_circ_00016691
hco-miR-43	hco_circ_00016711
hco-miR-43	hco_circ_00018889
hco-miR-43	hco_circ_00019249
hco-miR-43	hco_circ_00019250
hco-miR-43	hco_circ_00020097
hco-miR-43	hco_circ_00020697
hco-miR-43	hco_circ_00022427
hco-miR-43	hco_circ_00022429
hco-miR-43	hco_circ_00022629
hco-miR-43	hco_circ_00023292
hco-miR-43	hco_circ_00023648
hco-miR-43	hco_circ_00023649
hco-miR-43	hco_circ_00023692
hco-miR-43	hco_circ_00023962
hco-miR-43	hco_circ_00024111
hco-miR-43	hco_circ_00024114
hco-miR-43	hco_circ_00024118
hco-miR-43	hco_circ_00024119
hco-miR-43	hco_circ_00024121
hco-miR-43	hco_circ_00024122
hco-miR-43	hco_circ_00024123
hco-miR-43	hco_circ_00024345
hco-miR-43	hco_circ_00024350
hco-miR-43	hco_circ_00024654
hco-miR-43	hco_circ_00024656
hco-miR-43	hco_circ_00025512
hco-miR-43	hco_circ_00026325
hco-miR-43	hco_circ_00026517
hco-miR-43	hco_circ_00026583
hco-miR-43	hco_circ_00028198
hco-miR-43	hco_circ_00028461
hco-miR-43	hco_circ_00028515
hco-miR-43	hco_circ_00028969
hco-miR-43	hco_circ_00029262
hco-miR-43	hco_circ_00029263
hco-miR-43	hco_circ_00029461
hco-miR-43	hco_circ_00029464
hco-miR-43	hco_circ_00031581
hco-miR-43	hco_circ_00031716
hco-miR-43	hco_circ_00033060
hco-miR-43	hco_circ_00034472
hco-miR-43	hco_circ_00034475
hco-miR-43	hco_circ_00034478
hco-miR-43	hco_circ_00034930
hco-miR-43	hco_circ_00034931
hco-miR-43	hco_circ_00035144
hco-miR-43	hco_circ_00036919
hco-miR-43	hco_circ_00036942
hco-miR-43	hco_circ_00037359
hco-miR-43	hco_circ_00039287
hco-miR-43	hco_circ_00039856
hco-miR-43	hco_circ_00039857
hco-miR-43	hco_circ_00040915
hco-miR-43	hco_circ_00041036
hco-miR-43	hco_circ_00041037
hco-miR-43	hco_circ_00041038
hco-miR-43	hco_circ_00041300
hco-miR-43	hco_circ_00041319
hco-miR-43	hco_circ_00041527
hco-miR-43	hco_circ_00041657
hco-miR-43	hco_circ_00041707
hco-miR-43	hco_circ_00042492
hco-miR-43	hco_circ_00042493
hco-miR-43	hco_circ_00042930
hco-miR-43	hco_circ_00043398
hco-miR-43	hco_circ_00043811
hco-miR-43	hco_circ_00043812
hco-miR-43	hco_circ_00043938
hco-miR-43	hco_circ_00044804
hco-miR-43	hco_circ_00044891
hco-miR-43	hco_circ_00045507
hco-miR-43	hco_circ_00048021
hco-miR-43	hco_circ_00048735
hco-miR-43	hco_circ_00049931
hco-miR-43	hco_circ_00050110
hco-miR-43	hco_circ_00050446
hco-miR-43	hco_circ_00050637
hco-miR-43	hco_circ_00051839
hco-miR-43	hco_circ_00051845
hco-miR-43	hco_circ_00051847
hco-miR-43	hco_circ_00051850
hco-miR-43	hco_circ_00053898
hco-miR-43	hco_circ_00053899
hco-miR-43	hco_circ_00054652
hco-miR-43	hco_circ_00054655
hco-miR-43	hco_circ_00054828
hco-miR-43	hco_circ_00055226
hco-miR-43	hco_circ_00056078
hco-miR-43	hco_circ_00056599
hco-miR-43	hco_circ_00057590
hco-miR-43	hco_circ_00057715
hco-miR-43	hco_circ_00057773
hco-miR-43	hco_circ_00058119
hco-miR-43	hco_circ_00058493
hco-miR-43	hco_circ_00058504
hco-miR-43	hco_circ_00058539
hco-miR-43	hco_circ_00058544
hco-miR-43	hco_circ_00058545
hco-miR-43	hco_circ_00058550
hco-miR-43	hco_circ_00058832
hco-miR-43	hco_circ_00058841
hco-miR-43	hco_circ_00059735
hco-miR-43	hco_circ_00060451
hco-miR-43	hco_circ_00060476
hco-miR-43	hco_circ_00061155
hco-miR-43	hco_circ_00061156
hco-miR-43	hco_circ_00061173
hco-miR-43	hco_circ_00061174
hco-miR-43	hco_circ_00061177
hco-miR-43	hco_circ_00061178
hco-miR-43	hco_circ_00061179
hco-miR-43	hco_circ_00063756
hco-miR-43	hco_circ_00063758
hco-miR-43	hco_circ_00063772
hco-miR-43	hco_circ_00063773
hco-miR-43	hco_circ_00065094
hco-miR-43	hco_circ_00066897
hco-miR-43	hco_circ_00066976
hco-miR-43	hco_circ_00067013
hco-miR-43	hco_circ_00067015
hco-miR-43	hco_circ_00067016
hco-miR-43	hco_circ_00067789
hco-miR-43	hco_circ_00067841
hco-miR-43	hco_circ_00068044
hco-miR-43	hco_circ_00068642
hco-miR-43	hco_circ_00069418
hco-miR-45	hco_circ_00016358
hco-miR-45	hco_circ_00040486
hco-miR-46	hco_circ_00000232
hco-miR-46	hco_circ_00001593
hco-miR-46	hco_circ_00005176
hco-miR-46	hco_circ_00008078
hco-miR-46	hco_circ_00008833
hco-miR-46	hco_circ_00009086
hco-miR-46	hco_circ_00010956
hco-miR-46	hco_circ_00011188
hco-miR-46	hco_circ_00011190
hco-miR-46	hco_circ_00014808
hco-miR-46	hco_circ_00014810
hco-miR-46	hco_circ_00022789
hco-miR-46	hco_circ_00023732
hco-miR-46	hco_circ_00025168
hco-miR-46	hco_circ_00025186
hco-miR-46	hco_circ_00026637
hco-miR-46	hco_circ_00026640
hco-miR-46	hco_circ_00026641
hco-miR-46	hco_circ_00026642
hco-miR-46	hco_circ_00026643
hco-miR-46	hco_circ_00026778
hco-miR-46	hco_circ_00027453
hco-miR-46	hco_circ_00029218
hco-miR-46	hco_circ_00029599
hco-miR-46	hco_circ_00029600
hco-miR-46	hco_circ_00029601
hco-miR-46	hco_circ_00029613
hco-miR-46	hco_circ_00029614
hco-miR-46	hco_circ_00029616
hco-miR-46	hco_circ_00029683
hco-miR-46	hco_circ_00031023
hco-miR-46	hco_circ_00031024
hco-miR-46	hco_circ_00031025
hco-miR-46	hco_circ_00031027
hco-miR-46	hco_circ_00031028
hco-miR-46	hco_circ_00031029
hco-miR-46	hco_circ_00031031
hco-miR-46	hco_circ_00032315
hco-miR-46	hco_circ_00033572
hco-miR-46	hco_circ_00037086
hco-miR-46	hco_circ_00037087
hco-miR-46	hco_circ_00038827
hco-miR-46	hco_circ_00038836
hco-miR-46	hco_circ_00041111
hco-miR-46	hco_circ_00041112
hco-miR-46	hco_circ_00041390
hco-miR-46	hco_circ_00041877
hco-miR-46	hco_circ_00045882
hco-miR-46	hco_circ_00045883
hco-miR-46	hco_circ_00047208
hco-miR-46	hco_circ_00047209
hco-miR-46	hco_circ_00047212
hco-miR-46	hco_circ_00050074
hco-miR-46	hco_circ_00050282
hco-miR-46	hco_circ_00050290
hco-miR-46	hco_circ_00050504
hco-miR-46	hco_circ_00050506
hco-miR-46	hco_circ_00050508
hco-miR-46	hco_circ_00050519
hco-miR-46	hco_circ_00051933
hco-miR-46	hco_circ_00053054
hco-miR-46	hco_circ_00054132
hco-miR-46	hco_circ_00055171
hco-miR-46	hco_circ_00055991
hco-miR-46	hco_circ_00055999
hco-miR-46	hco_circ_00056000
hco-miR-46	hco_circ_00065667
hco-miR-46	hco_circ_00065676
hco-miR-46	hco_circ_00065677
hco-miR-46	hco_circ_00065681
hco-miR-46	hco_circ_00065682
hco-miR-46	hco_circ_00065685
hco-miR-46	hco_circ_00067650
hco-miR-46	hco_circ_00067653
hco-miR-46	hco_circ_00067654
hco-miR-46	hco_circ_00067659
hco-miR-46	hco_circ_00067660
hco-miR-46	hco_circ_00067855
hco-miR-46	hco_circ_00067856
hco-miR-46	hco_circ_00068705
hco-miR-50	hco_circ_00001432
hco-miR-50	hco_circ_00002695
hco-miR-50	hco_circ_00002810
hco-miR-50	hco_circ_00005586
hco-miR-50	hco_circ_00010394
hco-miR-50	hco_circ_00021295
hco-miR-50	hco_circ_00025722
hco-miR-50	hco_circ_00028443
hco-miR-50	hco_circ_00028445
hco-miR-50	hco_circ_00029543
hco-miR-50	hco_circ_00037148
hco-miR-50	hco_circ_00041883
hco-miR-50	hco_circ_00045526
hco-miR-50	hco_circ_00045527
hco-miR-50	hco_circ_00046483
hco-miR-50	hco_circ_00053898
hco-miR-50	hco_circ_00054890
hco-miR-50	hco_circ_00058218
hco-miR-50	hco_circ_00063218
hco-miR-50	hco_circ_00063242
hco-miR-50	hco_circ_00063249
hco-miR-50	hco_circ_00063250
hco-miR-50	hco_circ_00063252
hco-miR-50	hco_circ_00063254
hco-miR-50	hco_circ_00063255
hco-miR-50	hco_circ_00063760
hco-miR-50	hco_circ_00063761
hco-miR-50	hco_circ_00063778
hco-miR-50	hco_circ_00063792
hco-miR-50	hco_circ_00063799
hco-miR-50	hco_circ_00063801
hco-miR-50	hco_circ_00063803
hco-miR-50	hco_circ_00063804
hco-miR-50	hco_circ_00063805
hco-miR-50	hco_circ_00063813
hco-miR-50	hco_circ_00065593
hco-miR-50	hco_circ_00065597
hco-miR-50	hco_circ_00066103
hco-miR-50	hco_circ_00066104
hco-miR-50	hco_circ_00066106
hco-miR-50	hco_circ_00066108
hco-miR-50	hco_circ_00066110
hco-miR-50	hco_circ_00066111
hco-miR-50	hco_circ_00066113
hco-miR-50	hco_circ_00067561
hco-miR-5352	hco_circ_00000330
hco-miR-5352	hco_circ_00000333
hco-miR-5352	hco_circ_00002474
hco-miR-5352	hco_circ_00002475
hco-miR-5352	hco_circ_00005642
hco-miR-5352	hco_circ_00005644
hco-miR-5352	hco_circ_00005797
hco-miR-5352	hco_circ_00009476
hco-miR-5352	hco_circ_00010323
hco-miR-5352	hco_circ_00010324
hco-miR-5352	hco_circ_00010325
hco-miR-5352	hco_circ_00010327
hco-miR-5352	hco_circ_00012708
hco-miR-5352	hco_circ_00012713
hco-miR-5352	hco_circ_00012716
hco-miR-5352	hco_circ_00013402
hco-miR-5352	hco_circ_00017079
hco-miR-5352	hco_circ_00017359
hco-miR-5352	hco_circ_00019803
hco-miR-5352	hco_circ_00019806
hco-miR-5352	hco_circ_00019807
hco-miR-5352	hco_circ_00021757
hco-miR-5352	hco_circ_00021952
hco-miR-5352	hco_circ_00021953
hco-miR-5352	hco_circ_00025262
hco-miR-5352	hco_circ_00025452
hco-miR-5352	hco_circ_00026673
hco-miR-5352	hco_circ_00026674
hco-miR-5352	hco_circ_00026675
hco-miR-5352	hco_circ_00026827
hco-miR-5352	hco_circ_00026832
hco-miR-5352	hco_circ_00026833
hco-miR-5352	hco_circ_00026834
hco-miR-5352	hco_circ_00026835
hco-miR-5352	hco_circ_00026836
hco-miR-5352	hco_circ_00026988
hco-miR-5352	hco_circ_00029457
hco-miR-5352	hco_circ_00029461
hco-miR-5352	hco_circ_00030463
hco-miR-5352	hco_circ_00030686
hco-miR-5352	hco_circ_00031102
hco-miR-5352	hco_circ_00031618
hco-miR-5352	hco_circ_00031619
hco-miR-5352	hco_circ_00032957
hco-miR-5352	hco_circ_00032958
hco-miR-5352	hco_circ_00032959
hco-miR-5352	hco_circ_00036563
hco-miR-5352	hco_circ_00042204
hco-miR-5352	hco_circ_00042355
hco-miR-5352	hco_circ_00042456
hco-miR-5352	hco_circ_00042984
hco-miR-5352	hco_circ_00042986
hco-miR-5352	hco_circ_00046297
hco-miR-5352	hco_circ_00046665
hco-miR-5352	hco_circ_00046668
hco-miR-5352	hco_circ_00046672
hco-miR-5352	hco_circ_00050323
hco-miR-5352	hco_circ_00052186
hco-miR-5352	hco_circ_00052738
hco-miR-5352	hco_circ_00056574
hco-miR-5352	hco_circ_00057054
hco-miR-5352	hco_circ_00057056
hco-miR-5352	hco_circ_00058827
hco-miR-5352	hco_circ_00058835
hco-miR-5352	hco_circ_00058844
hco-miR-5352	hco_circ_00058849
hco-miR-5352	hco_circ_00059496
hco-miR-5352	hco_circ_00060572
hco-miR-5352	hco_circ_00061932
hco-miR-5352	hco_circ_00062705
hco-miR-5352	hco_circ_00062709
hco-miR-5352	hco_circ_00062710
hco-miR-5352	hco_circ_00063139
hco-miR-5352	hco_circ_00063141
hco-miR-5352	hco_circ_00063142
hco-miR-5352	hco_circ_00063185
hco-miR-5352	hco_circ_00063193
hco-miR-5352	hco_circ_00063198
hco-miR-5352	hco_circ_00063199
hco-miR-5352	hco_circ_00063208
hco-miR-5352	hco_circ_00063209
hco-miR-5352	hco_circ_00063210
hco-miR-5352	hco_circ_00063985
hco-miR-5352	hco_circ_00063986
hco-miR-5352	hco_circ_00063987
hco-miR-5352	hco_circ_00063990
hco-miR-5352	hco_circ_00063992
hco-miR-5352	hco_circ_00063994
hco-miR-5352	hco_circ_00065097
hco-miR-5352	hco_circ_00065111
hco-miR-5352	hco_circ_00065112
hco-miR-5352	hco_circ_00065920
hco-miR-5352	hco_circ_00065923
hco-miR-5352	hco_circ_00066926
hco-miR-5352	hco_circ_00066927
hco-miR-5352	hco_circ_00066930
hco-miR-5352	hco_circ_00068043
hco-miR-5352	hco_circ_00068045
hco-miR-55	hco_circ_00001722
hco-miR-55	hco_circ_00001725
hco-miR-55	hco_circ_00004954
hco-miR-55	hco_circ_00005825
hco-miR-55	hco_circ_00005827
hco-miR-55	hco_circ_00005828
hco-miR-55	hco_circ_00006714
hco-miR-55	hco_circ_00006716
hco-miR-55	hco_circ_00007031
hco-miR-55	hco_circ_00007291
hco-miR-55	hco_circ_00010076
hco-miR-55	hco_circ_00010079
hco-miR-55	hco_circ_00010080
hco-miR-55	hco_circ_00010081
hco-miR-55	hco_circ_00010123
hco-miR-55	hco_circ_00010124
hco-miR-55	hco_circ_00013522
hco-miR-55	hco_circ_00017724
hco-miR-55	hco_circ_00018548
hco-miR-55	hco_circ_00019115
hco-miR-55	hco_circ_00019428
hco-miR-55	hco_circ_00019429
hco-miR-55	hco_circ_00022284
hco-miR-55	hco_circ_00022287
hco-miR-55	hco_circ_00022681
hco-miR-55	hco_circ_00024369
hco-miR-55	hco_circ_00024370
hco-miR-55	hco_circ_00025390
hco-miR-55	hco_circ_00025833
hco-miR-55	hco_circ_00026177
hco-miR-55	hco_circ_00026527
hco-miR-55	hco_circ_00027011
hco-miR-55	hco_circ_00027012
hco-miR-55	hco_circ_00027019
hco-miR-55	hco_circ_00027305
hco-miR-55	hco_circ_00027448
hco-miR-55	hco_circ_00029729
hco-miR-55	hco_circ_00030644
hco-miR-55	hco_circ_00032196
hco-miR-55	hco_circ_00032197
hco-miR-55	hco_circ_00032383
hco-miR-55	hco_circ_00034501
hco-miR-55	hco_circ_00036653
hco-miR-55	hco_circ_00037266
hco-miR-55	hco_circ_00039727
hco-miR-55	hco_circ_00040223
hco-miR-55	hco_circ_00040607
hco-miR-55	hco_circ_00040608
hco-miR-55	hco_circ_00040610
hco-miR-55	hco_circ_00040611
hco-miR-55	hco_circ_00041502
hco-miR-55	hco_circ_00045306
hco-miR-55	hco_circ_00045307
hco-miR-55	hco_circ_00046034
hco-miR-55	hco_circ_00046035
hco-miR-55	hco_circ_00046036
hco-miR-55	hco_circ_00046629
hco-miR-55	hco_circ_00046631
hco-miR-55	hco_circ_00048021
hco-miR-55	hco_circ_00049450
hco-miR-55	hco_circ_00053965
hco-miR-55	hco_circ_00054344
hco-miR-55	hco_circ_00054374
hco-miR-55	hco_circ_00054414
hco-miR-55	hco_circ_00056285
hco-miR-55	hco_circ_00056288
hco-miR-55	hco_circ_00058272
hco-miR-55	hco_circ_00058777
hco-miR-55	hco_circ_00059666
hco-miR-55	hco_circ_00059670
hco-miR-55	hco_circ_00060207
hco-miR-55	hco_circ_00060213
hco-miR-55	hco_circ_00060214
hco-miR-55	hco_circ_00060215
hco-miR-55	hco_circ_00061040
hco-miR-55	hco_circ_00061041
hco-miR-55	hco_circ_00061042
hco-miR-55	hco_circ_00061054
hco-miR-55	hco_circ_00061055
hco-miR-55	hco_circ_00061067
hco-miR-55	hco_circ_00061069
hco-miR-55	hco_circ_00062572
hco-miR-55	hco_circ_00064022
hco-miR-55	hco_circ_00067213
hco-miR-55	hco_circ_00067347
hco-miR-55	hco_circ_00067354
hco-miR-55	hco_circ_00067355
hco-miR-5884	hco_circ_00001217
hco-miR-5884	hco_circ_00001984
hco-miR-5884	hco_circ_00012786
hco-miR-5884	hco_circ_00012787
hco-miR-5884	hco_circ_00012788
hco-miR-5884	hco_circ_00012792
hco-miR-5884	hco_circ_00012793
hco-miR-5884	hco_circ_00019005
hco-miR-5884	hco_circ_00023642
hco-miR-5884	hco_circ_00023645
hco-miR-5884	hco_circ_00023648
hco-miR-5884	hco_circ_00023649
hco-miR-5884	hco_circ_00026019
hco-miR-5884	hco_circ_00027784
hco-miR-5884	hco_circ_00027789
hco-miR-5884	hco_circ_00027929
hco-miR-5884	hco_circ_00032400
hco-miR-5884	hco_circ_00036119
hco-miR-5884	hco_circ_00040356
hco-miR-5884	hco_circ_00043080
hco-miR-5884	hco_circ_00044804
hco-miR-5884	hco_circ_00048796
hco-miR-5884	hco_circ_00048797
hco-miR-5884	hco_circ_00048799
hco-miR-5884	hco_circ_00058136
hco-miR-5884	hco_circ_00058138
hco-miR-5884	hco_circ_00062978
hco-miR-5884	hco_circ_00062983
hco-miR-5884	hco_circ_00066991
hco-miR-5884	hco_circ_00069111
hco-miR-5885a	hco_circ_00000728
hco-miR-5885a	hco_circ_00004803
hco-miR-5885a	hco_circ_00004808
hco-miR-5885a	hco_circ_00009756
hco-miR-5885a	hco_circ_00009909
hco-miR-5885a	hco_circ_00012510
hco-miR-5885a	hco_circ_00015631
hco-miR-5885a	hco_circ_00017860
hco-miR-5885a	hco_circ_00018624
hco-miR-5885a	hco_circ_00022663
hco-miR-5885a	hco_circ_00022995
hco-miR-5885a	hco_circ_00022997
hco-miR-5885a	hco_circ_00022999
hco-miR-5885a	hco_circ_00023010
hco-miR-5885a	hco_circ_00026345
hco-miR-5885a	hco_circ_00028665
hco-miR-5885a	hco_circ_00033924
hco-miR-5885a	hco_circ_00033925
hco-miR-5885a	hco_circ_00033926
hco-miR-5885a	hco_circ_00034080
hco-miR-5885a	hco_circ_00036796
hco-miR-5885a	hco_circ_00036797
hco-miR-5885a	hco_circ_00040781
hco-miR-5885a	hco_circ_00040782
hco-miR-5885a	hco_circ_00041223
hco-miR-5885a	hco_circ_00041774
hco-miR-5885a	hco_circ_00041785
hco-miR-5885a	hco_circ_00041786
hco-miR-5885a	hco_circ_00041788
hco-miR-5885a	hco_circ_00042012
hco-miR-5885a	hco_circ_00042230
hco-miR-5885a	hco_circ_00046422
hco-miR-5885a	hco_circ_00046976
hco-miR-5885a	hco_circ_00046977
hco-miR-5885a	hco_circ_00047337
hco-miR-5885a	hco_circ_00047338
hco-miR-5885a	hco_circ_00048735
hco-miR-5885a	hco_circ_00049886
hco-miR-5885a	hco_circ_00049895
hco-miR-5885a	hco_circ_00049901
hco-miR-5885a	hco_circ_00051995
hco-miR-5885a	hco_circ_00053200
hco-miR-5885a	hco_circ_00053907
hco-miR-5885a	hco_circ_00053924
hco-miR-5885a	hco_circ_00054686
hco-miR-5885a	hco_circ_00057492
hco-miR-5885a	hco_circ_00057505
hco-miR-5885a	hco_circ_00058103
hco-miR-5885a	hco_circ_00058108
hco-miR-5885a	hco_circ_00063805
hco-miR-5885a	hco_circ_00063836
hco-miR-5885a	hco_circ_00063839
hco-miR-5885a	hco_circ_00066865
hco-miR-5885a	hco_circ_00066866
hco-miR-5885a	hco_circ_00067676
hco-miR-5885a	hco_circ_00069035
hco-miR-5885b	hco_circ_00009909
hco-miR-5885b	hco_circ_00012510
hco-miR-5885b	hco_circ_00018624
hco-miR-5885b	hco_circ_00022995
hco-miR-5885b	hco_circ_00022999
hco-miR-5885b	hco_circ_00023010
hco-miR-5885b	hco_circ_00024913
hco-miR-5885b	hco_circ_00028665
hco-miR-5885b	hco_circ_00033924
hco-miR-5885b	hco_circ_00033925
hco-miR-5885b	hco_circ_00033926
hco-miR-5885b	hco_circ_00036796
hco-miR-5885b	hco_circ_00036797
hco-miR-5885b	hco_circ_00038405
hco-miR-5885b	hco_circ_00040781
hco-miR-5885b	hco_circ_00040782
hco-miR-5885b	hco_circ_00042012
hco-miR-5885b	hco_circ_00046976
hco-miR-5885b	hco_circ_00046977
hco-miR-5885b	hco_circ_00047337
hco-miR-5885b	hco_circ_00047338
hco-miR-5885b	hco_circ_00048735
hco-miR-5885b	hco_circ_00051232
hco-miR-5885b	hco_circ_00053200
hco-miR-5885b	hco_circ_00053907
hco-miR-5885b	hco_circ_00053924
hco-miR-5885b	hco_circ_00054335
hco-miR-5885b	hco_circ_00054686
hco-miR-5885b	hco_circ_00057048
hco-miR-5885b	hco_circ_00060098
hco-miR-5885b	hco_circ_00060106
hco-miR-5885b	hco_circ_00060107
hco-miR-5885b	hco_circ_00060110
hco-miR-5885b	hco_circ_00061902
hco-miR-5885b	hco_circ_00061908
hco-miR-5885b	hco_circ_00061910
hco-miR-5885b	hco_circ_00061911
hco-miR-5885b	hco_circ_00061913
hco-miR-5885b	hco_circ_00063805
hco-miR-5885b	hco_circ_00063836
hco-miR-5885b	hco_circ_00063839
hco-miR-5885b	hco_circ_00064271
hco-miR-5885b	hco_circ_00064272
hco-miR-5885b	hco_circ_00064273
hco-miR-5885b	hco_circ_00067676
hco-miR-5885c	hco_circ_00000728
hco-miR-5885c	hco_circ_00000733
hco-miR-5885c	hco_circ_00001565
hco-miR-5885c	hco_circ_00004803
hco-miR-5885c	hco_circ_00004808
hco-miR-5885c	hco_circ_00005226
hco-miR-5885c	hco_circ_00007379
hco-miR-5885c	hco_circ_00007381
hco-miR-5885c	hco_circ_00009756
hco-miR-5885c	hco_circ_00009909
hco-miR-5885c	hco_circ_00012510
hco-miR-5885c	hco_circ_00012730
hco-miR-5885c	hco_circ_00014206
hco-miR-5885c	hco_circ_00014210
hco-miR-5885c	hco_circ_00015631
hco-miR-5885c	hco_circ_00017669
hco-miR-5885c	hco_circ_00017860
hco-miR-5885c	hco_circ_00018624
hco-miR-5885c	hco_circ_00021684
hco-miR-5885c	hco_circ_00022663
hco-miR-5885c	hco_circ_00022995
hco-miR-5885c	hco_circ_00022997
hco-miR-5885c	hco_circ_00022999
hco-miR-5885c	hco_circ_00023010
hco-miR-5885c	hco_circ_00024913
hco-miR-5885c	hco_circ_00026345
hco-miR-5885c	hco_circ_00028665
hco-miR-5885c	hco_circ_00028956
hco-miR-5885c	hco_circ_00032490
hco-miR-5885c	hco_circ_00032496
hco-miR-5885c	hco_circ_00033924
hco-miR-5885c	hco_circ_00033925
hco-miR-5885c	hco_circ_00033926
hco-miR-5885c	hco_circ_00034080
hco-miR-5885c	hco_circ_00036796
hco-miR-5885c	hco_circ_00036797
hco-miR-5885c	hco_circ_00037900
hco-miR-5885c	hco_circ_00039664
hco-miR-5885c	hco_circ_00040125
hco-miR-5885c	hco_circ_00040781
hco-miR-5885c	hco_circ_00040782
hco-miR-5885c	hco_circ_00041223
hco-miR-5885c	hco_circ_00041648
hco-miR-5885c	hco_circ_00041650
hco-miR-5885c	hco_circ_00041774
hco-miR-5885c	hco_circ_00041785
hco-miR-5885c	hco_circ_00041786
hco-miR-5885c	hco_circ_00041788
hco-miR-5885c	hco_circ_00042012
hco-miR-5885c	hco_circ_00042230
hco-miR-5885c	hco_circ_00045175
hco-miR-5885c	hco_circ_00045176
hco-miR-5885c	hco_circ_00045625
hco-miR-5885c	hco_circ_00046422
hco-miR-5885c	hco_circ_00046976
hco-miR-5885c	hco_circ_00046977
hco-miR-5885c	hco_circ_00047337
hco-miR-5885c	hco_circ_00047338
hco-miR-5885c	hco_circ_00047386
hco-miR-5885c	hco_circ_00048735
hco-miR-5885c	hco_circ_00049886
hco-miR-5885c	hco_circ_00049895
hco-miR-5885c	hco_circ_00049901
hco-miR-5885c	hco_circ_00051232
hco-miR-5885c	hco_circ_00051995
hco-miR-5885c	hco_circ_00053200
hco-miR-5885c	hco_circ_00053907
hco-miR-5885c	hco_circ_00053924
hco-miR-5885c	hco_circ_00054335
hco-miR-5885c	hco_circ_00054685
hco-miR-5885c	hco_circ_00054686
hco-miR-5885c	hco_circ_00056753
hco-miR-5885c	hco_circ_00057492
hco-miR-5885c	hco_circ_00057505
hco-miR-5885c	hco_circ_00058103
hco-miR-5885c	hco_circ_00058108
hco-miR-5885c	hco_circ_00061902
hco-miR-5885c	hco_circ_00061908
hco-miR-5885c	hco_circ_00061910
hco-miR-5885c	hco_circ_00061911
hco-miR-5885c	hco_circ_00061913
hco-miR-5885c	hco_circ_00063805
hco-miR-5885c	hco_circ_00063836
hco-miR-5885c	hco_circ_00063839
hco-miR-5885c	hco_circ_00066865
hco-miR-5885c	hco_circ_00066866
hco-miR-5885c	hco_circ_00067676
hco-miR-5885c	hco_circ_00069035
hco-miR-5886a	hco_circ_00003630
hco-miR-5886a	hco_circ_00010614
hco-miR-5886a	hco_circ_00023015
hco-miR-5886a	hco_circ_00025309
hco-miR-5886a	hco_circ_00025311
hco-miR-5886a	hco_circ_00035122
hco-miR-5886a	hco_circ_00035125
hco-miR-5886a	hco_circ_00035126
hco-miR-5886a	hco_circ_00035127
hco-miR-5886a	hco_circ_00036199
hco-miR-5886b	hco_circ_00001327
hco-miR-5886b	hco_circ_00001330
hco-miR-5886b	hco_circ_00004370
hco-miR-5886b	hco_circ_00007571
hco-miR-5886b	hco_circ_00009342
hco-miR-5886b	hco_circ_00013297
hco-miR-5886b	hco_circ_00013529
hco-miR-5886b	hco_circ_00013876
hco-miR-5886b	hco_circ_00017681
hco-miR-5886b	hco_circ_00019020
hco-miR-5886b	hco_circ_00019154
hco-miR-5886b	hco_circ_00019156
hco-miR-5886b	hco_circ_00020953
hco-miR-5886b	hco_circ_00020955
hco-miR-5886b	hco_circ_00021027
hco-miR-5886b	hco_circ_00023178
hco-miR-5886b	hco_circ_00023181
hco-miR-5886b	hco_circ_00023899
hco-miR-5886b	hco_circ_00031250
hco-miR-5886b	hco_circ_00031251
hco-miR-5886b	hco_circ_00031401
hco-miR-5886b	hco_circ_00031995
hco-miR-5886b	hco_circ_00040463
hco-miR-5886b	hco_circ_00043491
hco-miR-5886b	hco_circ_00043493
hco-miR-5886b	hco_circ_00043861
[truncated: 10,017 more rows]
