# Supplementary material for: Genome-Wide Identification of CircRNAs of Infective Larvae and Adult Worms of Parasitic Nematode, Haemonchus contortus
Source: Front Cell Infect Microbiol. 2021 Nov 22;11:764089. doi: 10.3389/fcimb.2021.764089 (PMC8645938; doi:10.3389/fcimb.2021.764089)
Supplement: Supplementary Table 7 — Primer sequences and product lengths of circRNAs for alternative event. [file Table_7.xlsx]

## Sheet: AE validation primers
Table S7. Primer sequences and the product length of circRNAs for alternative analysis.
Primers	Primer sequences (5'-3')	Aim product	Product length (bp)
Primer-1	F: CGTTGAGGGCAATGGAAAG	hco_circ_00007037	192
	R: CTTAGCCAAATGTTTATTTACCC
Primer-2	F: CGTTGAGGGCAATGGAAAG	hco_circ_00007039	222
	R: GGCAATCTGTCACCAGTAAG	hco_circ_00007037	284
Primer-3	F: GCTAAACATGCCGAACAACG	hco_circ_00001063	202
	R: GACCTCGAGAATATCGCCTATC	hco_circ_00001064	276
Primer-4	F: TCGCGTTCGTTCGGGTTTATC	hco_circ_00001064	173
	R: GACCTCGAGAATATCGCCTATC
